# Supplementary material for: Targeting Cell Death Mechanism Specifically in Triple Negative Breast Cancer Cell Lines
Source: Int J Mol Sci. 2022 Apr 26;23(9):4784. doi: 10.3390/ijms23094784 (PMC9099741; doi:10.3390/ijms23094784)
Supplement: Supplementary file 1 [file ijms-23-04784-s001.zip]

Archive with 5 entries (4 files):
- ijms-1665400 Supplementary/
- ijms-1665400 Supplementary/Table S1.xlsx
- ijms-1665400 Supplementary/Table S2.xlsx
- ijms-1665400 Supplementary/Table S3.xlsx
- ijms-1665400 Supplementary/Table S4.xlsx
