# Supplementary material for: Targeting Cell Death Mechanism Specifically in Triple Negative Breast Cancer Cell Lines
Source: Int J Mol Sci. 2022 Apr 26;23(9):4784. doi: 10.3390/ijms23094784 (PMC9099741; doi:10.3390/ijms23094784)
Supplement: Supplementary file 1 [file ijms-23-04784-s001.zip › ijms-1665400 Supplementary/Table S1.xlsx]

## Sheet: RDA
Table S1. False prediction according to different parameters in RDA
Alpha value	Delta value
	0	0.333	0.667	1	1.333	1.667	2	2.333	2.667	3
0	2	2	1	1	5	7	18	18	18	18
0.11	0	2	10	10	12	10	11	18	18	18
0.22	0	0	9	10	11	11	10	11	18	18
0.33	0	0	9	10	10	12	11	10	11	11
0.44	0	0	9	9	10	11	12	11	10	11
0.55	0	0	2	9	10	10	10	11	12	11
0.66	0	0	0	5	9	9	10	10	10	11
0.77	0	0	0	0	3	9	9	9	10	10
0.88	0	0	0	0	0	0	0	1	3	7
0.99	0	0	0	0	0	0	0	0	0	0
	Each value in the cell is the number of incorrect clsasification
	Chosen value for the Regularized Discriminant Analysis
