# Supplementary material for: Targeting Cell Death Mechanism Specifically in Triple Negative Breast Cancer Cell Lines
Source: Int J Mol Sci. 2022 Apr 26;23(9):4784. doi: 10.3390/ijms23094784 (PMC9099741; doi:10.3390/ijms23094784)
Supplement: Supplementary file 1 [file ijms-23-04784-s001.zip › ijms-1665400 Supplementary/Table S2.xlsx]

## Sheet: Table S2
Table S2. The primers for each gene
Gene	Primer
beta-actin	right: TGCTATCACCTCCCCTGTGT left: TCCAAATATGAGATGCGTTGTT
B2M	right: CCTCCATGATGCTGCTTACATG left: CACCCCCACTGAAAAAGATGAG
TGFB1	right: TGCTTGAACTTGTCATAGATTTCG left: ACTACTACGCCAAGGAGGTCAC
CCND1	right: TTGAGCTTGTTCACCAGGAG left: GCTGTGCATCTACACCGACA
MCL-1	right: TGTCCAGTTTCCGAAGCAT left: AAGCCAATGGGCAGGTCT
BCL-2	right: GCCGTACAGTTCCACAAAGG left: AGTACCTGAACCGGCACCT
