# Supplementary material for: Targeting Cell Death Mechanism Specifically in Triple Negative Breast Cancer Cell Lines
Source: Int J Mol Sci. 2022 Apr 26;23(9):4784. doi: 10.3390/ijms23094784 (PMC9099741; doi:10.3390/ijms23094784)
Supplement: Supplementary file 1 [file ijms-23-04784-s001.zip › ijms-1665400 Supplementary/Table S3.xlsx]

## Sheet: HMEC
Table S3. Differentially expressed genes
GENE_SYMBOL	REFSEQ	logFC	P.Value	adj.P.Val
ACTG1	NM_001614	-1.37695	0.000294912	0.0817383
ARL14EP	NM_152316	-2.41392	0.000128455	0.0550225
ARL9	NM_206919	-1.29225	0.00042013	0.0977418
ATXN7	NM_000333	-1.61575	5.17858e-05	0.0446894
BCS1L	NM_004328	-1.58751	0.000393917	0.0976861
BOLA3	NM_212552	-1.16693	0.000234125	0.0778927
C5orf58	NM_001102609	-3.14522	0.000439554	0.0998106
CA6	NM_001270500	-1.50866	0.0001102	0.0537526
CALY	NM_015722	-1.87453	2.84949e-05	0.0403622
CASP4	NM_033306	-1.72589	0.000137284	0.0574977
CD79A	NM_001783	-1.99596	3.70247e-05	0.0403622
CDC42EP5	NM_145057	-1.37378	0.000182187	0.070075
CHST8	NM_022467	-1.66238	6.85255e-05	0.0532702
CISD3	NM_001136498	-2.13034	0.000189955	0.0711727
CISH	NM_145071	-1.51395	0.000320918	0.0876572
CT47A11	NM_173571	-2.80775	4.22035e-05	0.0403622
DPF1	NM_001289978	-1.87316	9.60936e-05	0.0537526
EEF1E1	NM_001135650	-1.35863	0.000244744	0.0778927
EIF3C	NM_001037808	-1.40215	7.97351e-05	0.0532702
FFAR4	NM_181745	-2.66208	0.000357242	0.0935132
GOLGA6L4	NM_001267536	-1.40666	0.00011123	0.0537526
GPR162	NM_019858	-1.6423	0.000101433	0.0537526
HIST1H2AG	NM_021064	-2.48886	0.000230845	0.0778927
HIST1H2AK	NM_003510	-1.53121	0.000245632	0.0778927
HIST1H2BD	NM_021063	-1.45025	8.19672e-05	0.0532702
HIST1H3I	NM_003533	-1.74416	4.28314e-05	0.0403622
HIST1H4H	NM_003543	-2.05446	0.000192593	0.0711727
HLA-A	NM_001242758	-3.32362	9.07611e-05	0.0537526
HLA-C	NM_001243042	-2.41747	8.08367e-05	0.0532702
HMX3	NM_001105574	-1.94632	0.000403966	0.0977418
IL15RA	NM_001243539	-2.59026	3.99283e-05	0.0403622
INSL3	NM_001265587	-1.42184	0.000417344	0.0977418
KCNMB1	NM_004137	-2.34448	1.30199e-05	0.0366476
KRT85	NM_002283	-1.67464	0.000255166	0.078005
KRTAP1-4	NM_001257305	-1.31451	0.000425258	0.0977418
KRTAP10-10	NM_181688	-2.48215	0.000214531	0.0762879
KRTAP11-1	NM_175858	-3.40874	8.00744e-05	0.0532702
LCE1D	NM_178352	-3.18569	4.16631e-05	0.0403622
LOC100129083	NM_001256795	-1.10733	0.000287732	0.0817383
LOC113230	NM_001291291	-2.62431	3.92735e-05	0.0403622
LRRD1	NM_001161528	-2.63081	3.76136e-05	0.0403622
MAB21L2	NM_006439	-3.29338	0.000247974	0.0778927
MRPL57	NM_024026	-1.78281	0.000410002	0.0977418
MTRF1	NM_004294	-1.28899	0.000279613	0.081075
MTRNR2L9	NM_001190706	-3.79215	3.37873e-05	0.0403622
NACC1	NM_052876	-2.56089	6.21073e-06	0.0234107
NEURL1	NM_004210	-3.31264	0.000174771	0.0686485
NKX1-2	NM_001146340	-1.55473	0.000127844	0.0550225
OR2T27	NM_001001824	-2.68543	9.0254e-05	0.0537526
OR51F1	NM_001004752	-2.55802	3.38509e-05	0.0403622
PEX6	NM_000287	-1.08644	0.000420189	0.0977418
PHLDA1	NM_007350	-2.28426	0.00026028	0.078005
PRRT1	NM_030651	-2.46703	4.72923e-06	0.0222829
PSPN	NM_004158	-1.81541	0.000376371	0.0960486
RANBP1	NM_002882	-2.42019	1.48927e-05	0.0366476
RHBDL1	NM_001278720	-2.3065	6.3746e-05	0.0522357
SCGB3A1	NM_052863	-3.43947	5.21657e-05	0.0446894
SFTPA2	NM_001098668	-2.39253	3.48582e-06	0.0218991
SIGLEC15	NM_213602	-2.06084	0.00032956	0.0887318
SLC30A2	NM_001004434	-1.37164	0.000239376	0.0778927
SLFN5	NM_144975	-2.78354	1.56993e-05	0.0366476
SLIRP	NM_031210	-3.27479	2.12374e-06	0.0200131
SMTNL1	NM_001105565	-2.70593	1.75003e-05	0.0366476
STXBP1	NM_003165	-1.59784	0.000109395	0.0537526
SUGT1	NM_006704	-1.99349	0.000100157	0.0537526
SYT8	NM_138567	-2.3536	0.000264887	0.078005
TACO1	NM_016360	-1.56647	8.17466e-05	0.0532702
TCL1A	NM_021966	-2.12557	0.000126472	0.0550225
TCP1	NM_030752	-1.80624	0.000173341	0.0686485
TM9SF3	NM_020123	-2.18263	0.000292789	0.0817383
TMEM151A	NM_153266	-2.40428	0.000377121	0.0960486
TMEM238	NM_001190764	-2.416	0.000174836	0.0686485
TNFAIP8L1	NM_001167942	-2.47954	0.000385398	0.0968478
TOE1	NM_025077	-1.80818	0.000261705	0.078005
TOR2A	NM_001134430	-2.5059	0.000346978	0.0921055
TRH	NM_007117	-4.51204	9.66768e-07	0.0182207
WDR34	NM_052844	-1.73374	9.74185e-05	0.0537526
WDR93	NM_020212	-1.8887	0.000238681	0.0778927
ZNF205	NM_003456	-2.48614	0.000115476	0.0537771
ZNF208	NM_007153	-1.99198	3.3113e-05	0.0403622
ZNF727	NM_001159522	-1.24022	0.000203277	0.0736763

## Sheet: MCF-7
GENE_SYMBOL	REFSEQ	logFC	P.Value	adj.P.Val

## Sheet: HS578T
GENE_SYMBOL	REFSEQ	logFC	P.Value	adj.P.Val
NBPF11	NM_183372	-5.22835	0.00597938	0.0938582
GINS1	NM_021067	-4.45784	0.00414661	0.085235
LEF1	NM_016269	-4.32919	1.159e-05	0.0691343
IFT81	NM_014055	-4.18664	0.00135074	0.0749143
TMA16	NM_018352	-4.16635	0.00273297	0.0800111
CBR3	NM_001236	-4.15423	0.00467602	0.0868887
SLC25A24	NM_213651	-4.07844	0.00394106	0.0848882
CYS1	NM_001037160	-4.04116	0.00051479	0.0691343
RPS6KB2	NM_003952	-4.03874	0.00424275	0.0857128
CDC42BPB	NM_006035	-4.03774	0.00398952	0.0851804
TMEM138	NM_016464	-4.01717	0.00156986	0.0764525
ANKRD16	NM_001009941	-4.01299	0.00150548	0.0755719
HAUS6	NM_017645	-4.00065	0.00260225	0.0796957
MYL5	NM_002477	-3.99742	0.000220828	0.0691343
MET	NM_000245	-3.98325	0.00652488	0.096375
BAZ2A	NM_013449	-3.96711	0.00233807	0.0792853
PKNOX1	NM_004571	-3.95637	0.00351872	0.0826159
DERA	NM_015954	-3.94639	0.00247543	0.0796957
SMARCAL1	NM_014140	-3.92908	0.00364116	0.0833527
ARAP3	NM_022481	-3.92405	0.00492906	0.0883901
CEP72	NM_018140	-3.87696	0.000281692	0.0691343
OS9	NM_006812	-3.87614	0.00225689	0.0792853
NDUFS4	NM_002495	-3.86026	0.0018297	0.0792022
NOL9	NM_024654	-3.84302	0.00234594	0.0792853
TMEM260	NM_017799	-3.83617	0.00577377	0.092973
CHMP4A	NM_014169	-3.79169	0.00123555	0.0730301
OPA1	NM_130831	-3.77725	6.24504e-05	0.0691343
PURA	NM_005859	-3.77601	0.00651983	0.096375
VKORC1	NM_206824	-3.76348	0.00664548	0.0969408
COL4A6	NM_033641	-3.75073	0.00254718	0.0796957
SNRPA1	NM_003090	-3.73972	0.000886419	0.0700717
CXCL8	NM_000584	-3.73781	0.00135363	0.0749143
PIGO	NM_032634	-3.73744	7.62197e-05	0.0691343
CSTF2T	NM_015235	-3.73154	0.00124926	0.0733483
HCFC1R1	NM_017885	-3.72467	0.00394709	0.084921
SPSB2	NM_032641	-3.72018	0.00412282	0.085235
MRPL47	NM_020409	-3.71842	0.005984	0.0938582
ITPRIPL2	NM_001034841	-3.70365	0.00173672	0.0792022
GOLGA6C	NM_001164404	-3.68405	0.00390766	0.0847499
NIPBL	NM_133433	-3.67771	0.00631892	0.0955095
NDC80	NM_006101	-3.65684	0.00328402	0.0817524
COPG1	NM_016128	-3.6519	0.00271279	0.0800111
DAGLA	NM_006133	-3.65098	0.000493743	0.0691343
MTF2	NM_007358	-3.64956	0.00186374	0.0792022
PTBP2	NM_021190	-3.64694	0.0037547	0.0844351
TACC2	NM_206862	-3.64289	0.00164394	0.0782407
POLR1A	NM_015425	-3.63881	0.000582482	0.0691343
ADAR	NM_001111	-3.62472	0.00173711	0.0792022
RCSD1	NM_052862	-3.62157	0.000260122	0.0691343
BLOC1S2	NM_001001342	-3.61621	0.00248206	0.0796957
FHOD3	NM_025135	-3.59877	0.000527616	0.0691343
CD2BP2	NM_001243646	-3.59683	0.00130541	0.0747815
DNAJB12	NM_001002762	-3.58644	0.0042442	0.0857128
GYS1	NM_002103	-3.58617	0.00279678	0.0800111
FBXW5	NM_018998	-3.57166	0.00190023	0.0792022
HPRT1	NM_000194	-3.57082	0.00253525	0.0796957
LASP1	NM_006148	-3.56431	0.00555084	0.0919683
CDK5RAP3	NM_001278198	-3.56186	0.000625742	0.0691343
LRFN4	NM_024036	-3.55606	0.0039575	0.0849511
CCDC186	NM_018017	-3.55427	0.000121547	0.0691343
WDR54	NM_032118	-3.54158	0.00250978	0.0796957
IVD	NM_001159508	-3.53615	0.00141154	0.0752612
BRD8	NM_006696	-3.5219	0.00121127	0.0730301
OSER1	NM_016470	-3.50397	0.00448836	0.0864227
SFPQ	NM_005066	-3.49816	0.00714762	0.0988429
TMEM120A	NM_031925	-3.49664	0.000133594	0.0691343
C8orf44	NM_019607	-3.48247	0.00166463	0.0788273
KLHL21	NM_014851	-3.46711	0.00286196	0.0807448
CMAS	NM_018686	-3.46002	0.00291403	0.0807448
ZIC2	NM_007129	-3.45839	0.000322936	0.0691343
CLOCK	NM_001267843	-3.45478	0.00185505	0.0792022
LEAP2	NM_052971	-3.43614	0.000550486	0.0691343
MSC	NM_005098	-3.43014	0.00408505	0.085235
STT3B	NM_178862	-3.42705	0.00610485	0.0944648
ASNS	NM_001673	-3.42684	0.00173425	0.0792022
LPAR1	NM_057159	-3.42553	0.00607408	0.09427
PCDHB8	NM_019120	-3.42303	0.000390901	0.0691343
SPATA5L1	NM_024063	-3.41052	0.000425058	0.0691343
FASTKD2	NM_014929	-3.40494	0.00398209	0.0851804
TRAPPC12	NM_016030	-3.3897	0.00247696	0.0796957
SLC35A5	NM_017945	-3.38711	0.00389264	0.0847166
SERF1A	NM_022968	-3.38407	0.00300261	0.0808432
C5orf24	NM_001135586	-3.3789	0.0042719	0.0857128
DRG1	NM_004147	-3.37471	0.00591013	0.0936822
WSB1	NM_015626	-3.36184	0.00603692	0.0939535
ABHD17C	NM_021214	-3.34163	0.00297842	0.0808432
GPN3	NM_001164372	-3.34159	0.00549535	0.0917372
WNT3	NM_030753	-3.33931	0.00626761	0.0952613
C22orf39	NM_173793	-3.33658	0.00624542	0.0952613
SSPN	NM_005086	-3.3262	0.00381565	0.0847038
MRPS33	NM_016071	-3.31615	0.00204495	0.0792022
IKZF4	NM_022465	-3.3145	0.00680764	0.0974705
FFAR4	NM_181745	-3.31075	0.00681109	0.0974705
SLC39A9	NM_018375	-3.30562	7.89392e-05	0.0691343
CRY2	NM_021117	-3.30371	0.00561587	0.092059
MGME1	NM_052865	-3.29778	0.00462616	0.0866341
RBSN	NM_022340	-3.29133	0.00235197	0.0792853
COMMD1	NM_152516	-3.28891	0.0048635	0.0878883
HAT1	NM_003642	-3.2859	0.0032663	0.0817524
TBC1D23	NM_001199198	-3.27932	0.00185298	0.0792022
MAP3K13	NM_001242317	-3.27625	0.000923578	0.0700717
KLF17	NM_173484	-3.27027	0.00711381	0.0988429
B4GALT2	NM_003780	-3.27011	0.00462795	0.0866341
GSDMD	NM_024736	-3.26056	0.000424827	0.0691343
DHFRL1	NM_001195643	-3.24645	0.00467534	0.0868887
NAP1L5	NM_153757	-3.23492	0.00153618	0.0763968
PPP3CC	NM_005605	-3.228	0.00190896	0.0792022
PELI1	NM_020651	-3.21441	0.00041151	0.0691343
FKBP7	NM_181342	-3.21436	0.00320374	0.0817524
H2AFY	NM_138610	-3.20936	0.0024016	0.0792853
GNAQ	NM_002072	-3.20395	5.257e-05	0.0691343
SLC25A13	NM_014251	-3.17936	0.00197207	0.0792022
ZNF197	NM_001024855	-3.1751	0.000825181	0.0696239
HOMEZ	NM_020834	-3.16549	0.0013785	0.0749143
ZNHIT1	NM_006349	-3.16319	0.00355812	0.0828923
BORA	NM_024808	-3.16203	0.00224777	0.0792853
ABCF3	NM_018358	-3.15717	0.00410163	0.085235
ARHGAP11B	NM_001039841	-3.15357	0.00575755	0.092928
NAP1L3	NM_004538	-3.15255	0.00345458	0.082104
IGF2BP3	NM_006547	-3.15154	3.84906e-05	0.0691343
ANKHD1-EIF4EBP3	NM_020690	-3.14521	0.00061685	0.0691343
GNG5	NM_005274	-3.14494	0.00325696	0.0817524
TMEM126A	NM_032273	-3.13078	0.0011369	0.0728505
TNFRSF21	NM_014452	-3.1268	0.00251897	0.0796957
NMRK1	NM_017881	-3.12578	0.00384776	0.0847166
MAZ	NM_001042539	-3.12318	0.000248297	0.0691343
TMEM184C	NM_018241	-3.12198	0.00576393	0.092928
TSC22D4	NM_030935	-3.11933	0.000568965	0.0691343
ZNF227	NM_182490	-3.10809	4.8402e-05	0.0691343
TMEM200B	NM_001003682	-3.10745	9.00174e-05	0.0691343
HSD11B1	NM_181755	-3.10055	0.00609067	0.0944004
RFXANK	NM_003721	-3.10018	0.00392092	0.0848314
AKR1A1	NM_006066	-3.08615	9.56057e-05	0.0691343
SMC2	NM_001042550	-3.08455	0.00277915	0.0800111
ZNF573	NM_152360	-3.07869	0.00200724	0.0792022
TMEM134	NM_025124	-3.07573	0.00082314	0.0696239
HSPA13	NM_006948	-3.07204	0.00295629	0.0808432
TRIM52	NM_032765	-3.07126	0.00696478	0.098326
ZNF283	NM_181845	-3.07056	0.000202994	0.0691343
ENTPD7	NM_020354	-3.06364	0.00197918	0.0792022
CTTNBP2	NM_033427	-3.0471	0.00345041	0.082104
CCDC85B	NM_006848	-3.03743	0.00143295	0.0752612
FBN1	NM_000138	-3.0338	0.0010645	0.0716525
FKRP	NM_001039885	-3.03131	6.65735e-05	0.0691343
ANKRD50	NM_001167882	-3.02884	0.000901171	0.0700717
SNX24	NM_014035	-3.02077	0.0001823	0.0691343
ARID3B	NM_006465	-3.01841	0.000105904	0.0691343
NDUFB5	NM_001199958	-3.01598	0.00607726	0.09427
SMCO4	NM_020179	-2.99385	0.0033487	0.0817524
DDT	NM_001355	-2.98583	0.00106114	0.0716525
NBPF10	NM_001039703	-2.98352	7.42897e-05	0.0691343
MVK	NM_000431	-2.9709	0.00354841	0.0827683
TRERF1	NM_001297573	-2.96942	0.00526252	0.089758
MED29	NM_017592	-2.96141	0.00174032	0.0792022
EIF2AK2	NM_001135652	-2.95589	0.00227449	0.0792853
WDR24	NM_001303027	-2.95549	0.00121416	0.0730301
SOX3	NM_005634	-2.95178	0.00289911	0.0807448
SPAG4	NM_003116	-2.95175	0.000158924	0.0691343
RIOK1	NM_153005	-2.94161	0.00512094	0.0889935
IPO8	NM_006390	-2.93634	0.0036897	0.0838114
SKA1	NM_001039535	-2.93004	0.000211923	0.0691343
RNF214	NM_001077239	-2.92968	0.000674187	0.0691343
ITFG3	NM_032039	-2.92676	0.000303998	0.0691343
CEP44	NM_001040157	-2.92153	0.000510758	0.0691343
IMP4	NM_033416	-2.90522	0.000366092	0.0691343
KIAA0753	NM_014804	-2.89616	0.00200788	0.0792022
ZNF512	NM_032434	-2.89504	0.00393989	0.0848882
MCL1	NM_021960	-2.89396	0.00632824	0.0955675
STK11	NM_000455	-2.89117	0.000980022	0.0711951
COG7	NM_153603	-2.88967	0.000337267	0.0691343
HEATR5B	NM_019024	-2.88965	0.005354	0.0905807
UBE3B	NM_001270449	-2.88684	0.000565696	0.0691343
TCEAL1	NM_001006640	-2.88612	0.00448919	0.0864227
TMEM101	NM_032376	-2.87974	0.000578755	0.0691343
TMEM50B	NM_006134	-2.87459	0.00240207	0.0792853
PCNXL2	NM_014801	-2.87232	0.00142226	0.0752612
C11orf30	NM_001300942	-2.86741	0.00215499	0.0792853
PIP4K2B	NM_003559	-2.85927	4.23625e-05	0.0691343
LIX1L	NM_153713	-2.84293	0.00556289	0.0919683
MAP2K5	NM_002757	-2.8424	0.000574074	0.0691343
MOB1A	NM_018221	-2.84191	0.00121747	0.0730301
ELOVL7	NM_024930	-2.84189	0.00266271	0.0797478
TEP1	NM_007110	-2.84054	0.000359714	0.0691343
TRIM24	NM_015905	-2.83445	0.00251517	0.0796957
APEX2	NM_014481	-2.83142	0.00165471	0.078555
TSPAN10	NM_001290212	-2.82993	0.00192762	0.0792022
SMPD2	NM_003080	-2.82763	0.00277525	0.0800111
PTN	NM_002825	-2.82638	0.000820067	0.0696239
FAM111B	NM_198947	-2.8263	0.000498614	0.0691343
KLHL18	NM_025010	-2.81429	0.0012189	0.0730301
COASY	NM_025233	-2.81401	0.00176144	0.0792022
MYLIP	NM_013262	-2.80716	0.00310081	0.0817524
CSK	NM_004383	-2.80143	0.000540353	0.0691343
JAK2	NM_004972	-2.80028	0.00649568	0.096375
DPP7	NM_013379	-2.79545	0.00189122	0.0792022
ARHGEF5	NM_005435	-2.7948	0.000914596	0.0700717
SMARCD2	NM_001098426	-2.79322	0.00429278	0.0858376
ARIH2	NM_006321	-2.78485	0.000767596	0.0691343
PPIE	NM_203456	-2.78312	0.000445345	0.0691343
DHRS4	NM_001282989	-2.78113	0.002033	0.0792022
THOC2	NM_001081550	-2.78053	0.000736095	0.0691343
UBE2D1	NM_003338	-2.78023	0.00670763	0.0970957
BCL10	NM_003921	-2.7777	0.000550182	0.0691343
HIST1H2BF	NM_003522	-2.76556	0.00395214	0.0849326
LMTK2	NM_014916	-2.76324	0.000872538	0.0700717
C8orf33	NM_023080	-2.75424	0.00184608	0.0792022
SCRN2	NM_138355	-2.75036	0.000853214	0.0700717
PSMC2	NM_001204453	-2.74722	0.000665305	0.0691343
CATSPER2	NM_054020	-2.74469	0.000244332	0.0691343
PDCD4	NM_145341	-2.74381	0.00576392	0.092928
ABCD4	NM_005050	-2.74299	0.000187548	0.0691343
ALG6	NM_013339	-2.74286	0.00590721	0.0936822
NDUFA7	NM_005001	-2.72866	0.000986092	0.0711951
TMX4	NM_021156	-2.72663	3.59087e-05	0.0691343
MLF1	NM_001195432	-2.72586	0.000675922	0.0691343
RTCA	NM_001130841	-2.72504	0.000984359	0.0711951
FKBP11	NM_016594	-2.72294	0.00389761	0.084727
EPRS	NM_004446	-2.72137	0.00427877	0.0857128
METTL20	NM_173802	-2.71956	0.000712508	0.0691343
MTMR12	NM_001040446	-2.71822	0.00502796	0.0887828
RBKS	NM_022128	-2.71568	0.000313168	0.0691343
RPS6KA3	NM_004586	-2.71475	0.000199401	0.0691343
HSPH1	NM_006644	-2.71297	0.000467167	0.0691343
COMTD1	NM_144589	-2.71284	0.000412364	0.0691343
ZNF827	NM_178835	-2.71261	0.000314724	0.0691343
GOSR1	NM_001007024	-2.70913	0.00457612	0.0866341
CCDC58	NM_001017928	-2.70534	0.00418431	0.0853482
BIRC2	NM_001166	-2.70369	0.00478452	0.0875288
NPFFR2	NM_053036	-2.70097	0.00109794	0.0720896
SGOL1	NM_001012409	-2.69952	0.000553169	0.0691343
NFE2L3	NM_004289	-2.69944	0.0010086	0.0711951
CLTA	NM_007096	-2.69851	0.000302958	0.0691343
PAGE2	NM_207339	-2.69793	0.000138763	0.0691343
PBDC1	NM_016500	-2.6968	0.000755684	0.0691343
LACTB	NM_171846	-2.69473	0.0045903	0.0866341
PPP6R1	NM_014931	-2.69273	0.000534592	0.0691343
MRE11A	NM_005590	-2.68927	0.00226462	0.0792853
USP40	NM_018218	-2.68317	0.000573984	0.0691343
SLC9A7	NM_001257291	-2.68008	0.000354615	0.0691343
ZKSCAN2	NM_001012981	-2.67484	0.000194007	0.0691343
OTUD3	NM_015207	-2.67393	0.00412383	0.085235
NUDT6	NM_198041	-2.67116	0.000321061	0.0691343
ST6GALNAC4	NM_175039	-2.65356	0.000361505	0.0691343
REL	NM_002908	-2.64855	0.0046228	0.0866341
L3MBTL3	NM_032438	-2.645	0.000843563	0.0700717
MYEF2	NM_016132	-2.64331	0.000543668	0.0691343
DBNDD2	NM_001048226	-2.63798	0.00694	0.0981032
BCHE	NM_000055	-2.6364	0.00106968	0.0716916
FBXO25	NM_183420	-2.63534	6.16048e-05	0.0691343
NFXL1	NM_001278624	-2.63384	0.000640966	0.0691343
KLHL17	NM_198317	-2.63203	0.00136335	0.0749143
NPIPA5	NM_001277325	-2.63137	0.00213453	0.0792377
JPH2	NM_020433	-2.61574	0.000784992	0.0691343
RPF2	NM_032194	-2.60634	0.000555127	0.0691343
DBR1	NM_016216	-2.60591	0.00271406	0.0800111
ATXN10	NM_013236	-2.60403	0.000203569	0.0691343
TPK1	NM_022445	-2.59944	0.00110098	0.0720896
HELLS	NM_001289072	-2.59936	0.000339172	0.0691343
ZNF433	NM_001080411	-2.59623	0.00209887	0.0792377
GPN1	NM_007266	-2.59575	0.00319763	0.0817524
RBL1	NM_002895	-2.59042	0.00229471	0.0792853
L1CAM	NM_000425	-2.58713	0.00572154	0.092928
POTEI	NM_001277406	-2.58349	0.00016649	0.0691343
SELK	NM_021237	-2.57925	0.000490244	0.0691343
PRR19	NM_199285	-2.57252	0.000604044	0.0691343
ALG3	NM_005787	-2.57099	0.00538777	0.0908628
TRMT1	NM_017722	-2.56482	0.000274368	0.0691343
DCN	NM_001920	-2.56454	0.00316024	0.0817524
METTL17	NM_022734	-2.55614	0.00141402	0.0752612
C12orf4	NM_020374	-2.55519	0.000129975	0.0691343
PML	NM_033238	-2.5519	0.00112072	0.0720896
ADPRM	NM_020233	-2.55065	9.18619e-05	0.0691343
WDFY3	NM_014991	-2.5456	0.00532239	0.0902078
EPS15L1	NM_021235	-2.53959	0.00362523	0.0832213
DDHD2	NM_001164234	-2.53904	0.00111766	0.0720896
TBC1D5	NM_014744	-2.53854	0.00508206	0.0889214
NKX2-5	NM_001166175	-2.53596	0.0022794	0.0792853
TP63	NM_003722	-2.5318	0.00258095	0.0796957
APOBEC3A	NM_145699	-2.52986	0.000970051	0.0711951
PSMB3	NM_002795	-2.52527	0.00378388	0.0844351
NT5C2	NM_012229	-2.52492	0.0021366	0.0792377
TOR1AIP2	NM_022347	-2.5202	0.00345031	0.082104
LTBP3	NM_021070	-2.51336	0.00343413	0.082104
ZNF17	NM_006959	-2.51269	0.00490183	0.0881534
MRPL40	NM_003776	-2.50997	0.00584862	0.0932563
OPTN	NM_001008211	-2.50835	0.00334492	0.0817524
MPDU1	NM_004870	-2.49908	0.00109042	0.0720896
FBXL3	NM_012158	-2.49741	0.00377011	0.0844351
PRPS2	NM_001039091	-2.49141	0.00206161	0.0792022
ATP6V1B2	NM_001693	-2.49012	0.00620919	0.095142
NAPEPLD	NM_001122838	-2.48968	0.00170827	0.0792022
TNFAIP8	NM_001286813	-2.48736	0.00614111	0.0945601
CNEP1R1	NM_153261	-2.48347	0.00276969	0.0800111
LOC81691	NM_030941	-2.47291	0.0042795	0.0857128
USP31	NM_020718	-2.46431	0.000482544	0.0691343
MED22	NM_133640	-2.45267	0.000105816	0.0691343
PYCR1	NM_006907	-2.44797	0.00593699	0.093747
UBQLNL	NM_145053	-2.44442	0.000670867	0.0691343
CCNF	NM_001761	-2.44302	0.000676965	0.0691343
TYW3	NM_138467	-2.44026	0.000240987	0.0691343
USP39	NM_006590	-2.43758	0.00154296	0.0763968
GYG1	NM_004130	-2.43319	0.00031453	0.0691343
SLC26A10	NM_133489	-2.43227	0.00217641	0.0792853
NDUFB7	NM_004146	-2.43174	0.00712366	0.0988429
MYSM1	NM_001085487	-2.43061	0.000742694	0.0691343
EVA1B	NM_018166	-2.43006	0.000691187	0.0691343
ID4	NM_001546	-2.42861	0.00100534	0.0711951
PRR11	NM_018304	-2.42614	0.00727074	0.0993304
POR	NM_000941	-2.4233	0.000625658	0.0691343
ZMYM6	NM_007167	-2.42223	0.000549878	0.0691343
MESP1	NM_018670	-2.42074	0.00180468	0.0792022
PFKL	NM_001002021	-2.42005	0.000633198	0.0691343
CUL2	NM_003591	-2.41509	0.00222336	0.0792853
C1orf50	NM_024097	-2.41411	0.000191837	0.0691343
TNRC6A	NM_014494	-2.4126	0.00376203	0.0844351
TTC21A	NM_145755	-2.40529	0.00231956	0.0792853
TMEM41A	NM_080652	-2.40437	0.000272626	0.0691343
NUDT4	NM_199040	-2.40342	0.000316847	0.0691343
C17orf100	NM_001105520	-2.40166	0.000115855	0.0691343
FAM24B	NM_152644	-2.39808	0.000573963	0.0691343
ZNF669	NM_024804	-2.39731	0.000312249	0.0691343
TMEM201	NM_001010866	-2.39302	0.00213997	0.0792377
SRSF7	NM_001031684	-2.39138	0.0038574	0.0847166
DNMBP	NM_015221	-2.38581	0.00713696	0.0988429
ELL2	NM_012081	-2.38434	0.00050544	0.0691343
UBD	NM_006398	-2.38139	0.000895867	0.0700717
XK	NM_021083	-2.37702	0.00217957	0.0792853
CEP63	NM_001042384	-2.36886	0.000362185	0.0691343
STIM1	NM_003156	-2.36766	0.00252288	0.0796957
VGLL3	NM_016206	-2.36748	0.00169721	0.0792022
COMMD7	NM_053041	-2.35904	0.00118737	0.0730301
RPS4X	NM_001007	-2.35566	0.00123904	0.0730301
QKI	NM_001301085	-2.34819	0.00520925	0.0893346
DNAJC3	NM_006260	-2.34625	0.000638825	0.0691343
PPA1	NM_021129	-2.3344	0.00333889	0.0817524
RAB43	NM_198490	-2.33008	0.00133217	0.0749143
HADH	NM_005327	-2.33006	0.00685697	0.0978299
ZNF775	NM_173680	-2.32688	0.00269593	0.0800111
ZNF524	NM_153219	-2.32449	0.00138547	0.0749143
HYDIN	NM_001198542	-2.32268	0.00712659	0.0988429
XPC	NM_004628	-2.32214	0.00238834	0.0792853
ZDHHC17	NM_015336	-2.32122	0.000183929	0.0691343
GGPS1	NM_001037277	-2.3184	0.0019066	0.0792022
CFB	NM_001710	-2.31452	0.00339217	0.081859
TTC25	NM_031421	-2.31058	0.00464267	0.0866341
ANKRD13A	NM_033121	-2.31016	0.000395325	0.0691343
CENPJ	NM_018451	-2.30966	0.000941716	0.0707112
NCEH1	NM_020792	-2.3038	0.00219376	0.0792853
DLG1	NM_001098424	-2.29777	0.00169486	0.0792022
LINS	NM_001040616	-2.29238	0.000378946	0.0691343
STX16	NM_001001433	-2.29222	0.000711056	0.0691343
IRF2BP2	NM_182972	-2.28714	0.00461137	0.0866341
RHOBTB3	NM_014899	-2.2801	0.00462675	0.0866341
SIK2	NM_015191	-2.27552	0.000533511	0.0691343
MRPL46	NM_022163	-2.2748	0.00033406	0.0691343
TAF1	NM_001286074	-2.27341	0.000480986	0.0691343
PABPC5	NM_080832	-2.26636	0.00341452	0.0819522
DYRK4	NM_003845	-2.26319	0.00312675	0.0817524
C11orf80	NM_024650	-2.26133	0.00582624	0.0929906
ATP8B1	NM_005603	-2.26102	0.0047979	0.0876045
RBM17	NM_032905	-2.26093	0.000739536	0.0691343
RPS7	NM_001011	-2.25697	0.000730766	0.0691343
TTC19	NM_017775	-2.25311	0.000166652	0.0691343
CYB561A3	NM_153611	-2.24989	0.000820788	0.0696239
HOXA10	NM_018951	-2.24902	0.000392582	0.0691343
FZD2	NM_001466	-2.24162	0.00212595	0.0792377
MORN3	NM_173855	-2.24151	0.000618884	0.0691343
SCN1B	NM_199037	-2.24012	0.00546368	0.0915363
EXOSC8	NM_181503	-2.23871	0.00559403	0.092059
HIST2H2AC	NM_003517	-2.23777	0.00485924	0.0878883
NFKBID	NM_139239	-2.23485	0.00156061	0.0763968
BCAT1	NM_005504	-2.23037	0.000462967	0.0691343
FOXD4	NM_207305	-2.22721	0.000526723	0.0691343
TESK2	NM_007170	-2.22718	0.000539112	0.0691343
ENOX1	NM_017993	-2.22698	0.000190204	0.0691343
LPCAT4	NM_153613	-2.22064	0.000667194	0.0691343
CDC42EP3	NM_006449	-2.21924	0.00201636	0.0792022
TESK1	NM_006285	-2.21483	0.00463872	0.0866341
IPO5	NM_002271	-2.20343	0.000262198	0.0691343
PPOX	NM_000309	-2.19973	0.000421251	0.0691343
RHEB	NM_005614	-2.19534	0.00231576	0.0792853
HIST1H1A	NM_005325	-2.19151	0.0028681	0.0807448
EAPP	NM_018453	-2.1912	0.0013385	0.0749143
PRSS23	NM_007173	-2.18977	0.000574853	0.0691343
ATG101	NM_021934	-2.18764	0.00260688	0.0796957
HIST1H4F	NM_003540	-2.18348	0.000202512	0.0691343
KCNE5	NM_012282	-2.17161	0.000219905	0.0691343
IGF1R	NM_000875	-2.1687	0.00340413	0.0819382
VSTM2A	NM_001301009	-2.16794	0.004707	0.0869404
SARS2	NM_017827	-2.16313	0.0012749	0.0737056
WWTR1	NM_015472	-2.1615	0.00280614	0.0800111
GPR108	NM_001080452	-2.16142	0.00072939	0.0691343
GSK3A	NM_019884	-2.16049	0.00329985	0.0817524
TMEM115	NM_007024	-2.16027	0.000288634	0.0691343
HTN3	NM_000200	-2.15618	0.00142199	0.0752612
RARRES2	NM_002889	-2.14985	0.000448942	0.0691343
PICK1	NM_012407	-2.14896	0.00467937	0.0868887
CCAR2	NM_021174	-2.14567	0.00478699	0.0875288
PLAU	NM_001145031	-2.14376	0.00215971	0.0792853
ZNF37A	NM_001007094	-2.14345	0.000827493	0.0696239
BRAP	NM_006768	-2.14265	0.00085169	0.0700717
EEFSEC	NM_021937	-2.13851	0.00158782	0.0767326
LCLAT1	NM_182551	-2.13775	0.00426859	0.0857128
HIST1H2AD	NM_021065	-2.13298	0.00114365	0.0728505
MFAP5	NM_003480	-2.12475	0.000267811	0.0691343
TAF13	NM_005645	-2.12253	0.00290663	0.0807448
RGPD5	NM_005054	-2.11971	0.0012397	0.0730301
FAIM2	NM_012306	-2.11909	0.00155095	0.0763968
IL20RB	NM_144717	-2.11374	0.0041176	0.085235
GLMN	NM_053274	-2.1085	0.00563658	0.0922959
MYL12B	NM_033546	-2.10713	0.00023517	0.0691343
GXYLT2	NM_001080393	-2.1046	0.00334821	0.0817524
PRPF4B	NM_003913	-2.10364	0.000567558	0.0691343
GNRH1	NM_000825	-2.09995	0.00327227	0.0817524
P2RX4	NM_001256796	-2.09883	0.000914679	0.0700717
POMK	NM_032237	-2.09857	0.00153642	0.0763968
ROCK2	NM_004850	-2.08984	0.000714894	0.0691343
FBXO11	NM_001190274	-2.08548	0.000823135	0.0696239
CCDC92	NM_025140	-2.08292	0.00111292	0.0720896
SHOC2	NM_007373	-2.08228	0.00452342	0.0864532
ACTRT3	NM_032487	-2.0771	0.000672494	0.0691343
TMEM65	NM_194291	-2.07671	0.00148348	0.0755719
RDX	NM_001260492	-2.07613	0.00594903	0.093747
NCK2	NM_001004722	-2.07192	0.00555101	0.0919683
NIFK	NM_032390	-2.07152	0.0013172	0.0748717
CRTAP	NM_006371	-2.07044	0.00157561	0.0765347
CSGALNACT2	NM_018590	-2.06427	0.000463953	0.0691343
CAP1	NM_006367	-2.06384	0.00359454	0.0830604
NANOG	NM_024865	-2.06338	0.00115173	0.0730301
SPAG9	NM_001130528	-2.06229	0.00291756	0.0807448
TMEM216	NM_001173990	-2.05894	0.00686919	0.0978561
FBXL22	NM_203373	-2.05845	0.000937484	0.070675
PIGC	NM_002642	-2.05813	0.000364117	0.0691343
TMEM88	NM_203411	-2.05304	0.00245807	0.0796957
STX12	NM_177424	-2.05137	0.00115635	0.0730301
ALG10	NM_032834	-2.05023	0.00220104	0.0792853
PPP2R2D	NM_001291310	-2.04884	0.00200331	0.0792022
ADSL	NM_000026	-2.0474	0.00513954	0.0889935
ZC3HAV1L	NM_080660	-2.04725	0.00361981	0.0832213
SAMD9	NM_017654	-2.04582	0.0061691	0.0946817
LNX1	NM_032622	-2.03682	0.00217861	0.0792853
KLC2	NM_001134774	-2.03612	0.000369073	0.0691343
CINP	NM_032630	-2.03471	0.000377288	0.0691343
GTSE1	NM_016426	-2.03068	0.00245299	0.0796957
PHTF1	NM_006608	-2.02923	0.000389393	0.0691343
ZBTB9	NM_152735	-2.02594	0.00544161	0.0913628
PPP1R12C	NM_001271618	-2.02459	0.00286918	0.0807448
SEMA3A	NM_006080	-2.01899	0.000588884	0.0691343
ZNF79	NM_007135	-2.0118	0.00154688	0.0763968
OFD1	NM_003611	-2.00469	0.00100788	0.0711951
NLE1	NM_001014445	-1.98977	0.00037853	0.0691343
TRO	NM_016157	-1.98962	0.000727346	0.0691343
UNC119B	NM_001080533	-1.98862	0.00174233	0.0792022
HSPA1L	NM_005527	-1.98691	0.00714754	0.0988429
LYAR	NM_017816	-1.98342	0.00231078	0.0792853
COX17	NM_005694	-1.98317	0.000858868	0.0700717
TMEM181	NM_020823	-1.97619	0.00184268	0.0792022
EXOC3	NM_007277	-1.97507	0.00314506	0.0817524
CASC3	NM_007359	-1.97325	0.00699301	0.0985769
RHBDD2	NM_001040457	-1.97029	0.000663483	0.0691343
ZNF230	NM_006300	-1.96761	0.000921599	0.0700717
HIST3H2A	NM_033445	-1.96646	0.000575536	0.0691343
SMARCA5	NM_003601	-1.96527	0.00368168	0.0838114
WDR92	NM_138458	-1.9637	0.00160488	0.0771612
KAZALD1	NM_030929	-1.96348	0.00353698	0.0827066
ERMP1	NM_024896	-1.96022	0.000895146	0.0700717
SLC44A5	NM_152697	-1.95998	0.00507238	0.0889214
IFNAR1	NM_000629	-1.95734	0.00039999	0.0691343
PAGR1	NM_024516	-1.9534	0.00267278	0.0798318
HHIPL1	NM_001127258	-1.95133	0.00233785	0.0792853
DISC1	NM_001012959	-1.94879	0.00442476	0.0858624
ARHGAP35	NM_004491	-1.9465	0.00715314	0.0988429
MTHFD1L	NM_001242767	-1.94454	0.00100403	0.0711951
RPL22	NM_000983	-1.93884	0.000528253	0.0691343
TMEM178B	NM_001195278	-1.93709	0.00135478	0.0749143
S1PR3	NM_005226	-1.93328	0.00727806	0.0993304
PLD1	NM_002662	-1.93217	0.00342815	0.082097
COX10	NM_001303	-1.92527	0.000804388	0.0696239
PRKAB2	NM_005399	-1.9244	0.00138496	0.0749143
FDXR	NM_004110	-1.9236	0.000687371	0.0691343
EXOSC5	NM_020158	-1.92269	0.0010599	0.0716525
CCDC85A	NM_001080433	-1.92129	0.00170302	0.0792022
TRIB1	NM_025195	-1.91656	0.00100275	0.0711951
PLEKHO2	NM_025201	-1.91579	0.00333276	0.0817524
CXCL14	NM_004887	-1.91352	0.000602447	0.0691343
BLCAP	NM_001167820	-1.90806	0.00155374	0.0763968
LGALSL	NM_014181	-1.9066	0.00265898	0.0797478
IPMK	NM_152230	-1.89697	0.00129936	0.0746616
GART	NM_000819	-1.89461	0.000468387	0.0691343
ZNF32	NM_001005368	-1.89328	0.00706282	0.0988429
MREG	NM_018000	-1.88583	0.0031881	0.0817524
RNF215	NM_001017981	-1.88538	0.00405009	0.085235
AMZ1	NM_133463	-1.88136	0.00339649	0.081859
RDH5	NM_002905	-1.87829	0.00443284	0.0858641
TACR2	NM_001057	-1.86793	0.00582702	0.0929906
SMC4	NM_005496	-1.86458	0.00116503	0.0730301
NDUFC2	NM_001204054	-1.86401	0.00262641	0.0796957
TRPM4	NM_017636	-1.86345	0.00543579	0.0913628
ATXN1	NM_000332	-1.86198	0.00460073	0.0866341
LRRC24	NM_001024678	-1.8603	0.00635936	0.0955781
NPAS2	NM_002518	-1.85254	0.0017913	0.0792022
ZNF732	NM_001137608	-1.85153	0.000922603	0.0700717
RNF11	NM_014372	-1.85012	0.000696004	0.0691343
SPIRE2	NM_032451	-1.84542	0.00105062	0.0716525
OR7G2	NM_001005193	-1.84376	0.00180358	0.0792022
MAL2	NM_052886	-1.8433	0.00634646	0.0955781
SLC24A1	NM_004727	-1.83926	0.00145324	0.0755719
CXorf40B	NM_001013845	-1.83714	0.00171832	0.0792022
MGA	NM_001080541	-1.8321	0.00296425	0.0808432
CENPT	NM_025082	-1.82908	0.00268921	0.0799424
CAD	NM_004341	-1.82107	0.00478814	0.0875288
POC1A	NM_015426	-1.8208	0.000716807	0.0691343
GPR35	NM_001195381	-1.82064	0.00119187	0.0730301
ACTR8	NM_022899	-1.81957	0.00407411	0.085235
DNAJC7	NM_003315	-1.81654	0.00522795	0.0894874
PIGL	NM_004278	-1.81162	0.00268809	0.0799424
AK6	NM_001015891	-1.80778	0.000693516	0.0691343
EMC9	NM_016049	-1.79971	0.00170287	0.0792022
IMPAD1	NM_017813	-1.79447	0.00612072	0.0945601
CHMP2B	NM_014043	-1.79379	0.00693664	0.0981032
CDCA8	NM_018101	-1.79328	0.000469263	0.0691343
SLC39A3	NM_144564	-1.79226	0.0050247	0.0887828
MAN2A2	NM_006122	-1.79125	0.0011765	0.0730301
NR2F1	NM_005654	-1.78996	0.00653759	0.0964115
SEL1L	NM_005065	-1.78761	0.00314146	0.0817524
RAPGEF3	NM_001098531	-1.78539	0.0063801	0.09574
KIAA1586	NM_020931	-1.78479	0.000918759	0.0700717
RBM47	NM_019027	-1.78452	0.00275696	0.0800111
ZNF320	NM_207333	-1.77988	0.00631932	0.0955095
LMCD1	NM_014583	-1.77885	0.000653272	0.0691343
ZHX1-C8orf76	NM_001204180	-1.77708	0.00628808	0.0953431
LSM3	NM_014463	-1.7685	0.00125385	0.0733889
ZNF287	NM_020653	-1.76206	0.00291462	0.0807448
GGH	NM_003878	-1.75861	0.00359982	0.0830604
SLFN11	NM_001104587	-1.75683	0.0038686	0.0847166
SH3BP2	NM_001145855	-1.75475	0.00505305	0.0889214
SLC11A1	NM_000578	-1.74553	0.00300113	0.0808432
SPESP1	NM_145658	-1.7434	0.000676875	0.0691343
SMPX	NM_014332	-1.7408	0.00437979	0.0858624
MRPL44	NM_022915	-1.73635	0.00279862	0.0800111
EPS8L3	NM_139053	-1.73484	0.00315295	0.0817524
TRMT61A	NM_152307	-1.73466	0.00096343	0.0711951
TAS2R31	NM_176885	-1.73392	0.00375722	0.0844351
DRG2	NM_001388	-1.72681	0.00328335	0.0817524
ACBD4	NM_024722	-1.72545	0.00182798	0.0792022
BMP2K	NM_017593	-1.72317	0.00359963	0.0830604
ZNF438	NM_182755	-1.72234	0.0066356	0.0968716
MED21	NM_004264	-1.72014	0.000925762	0.0700717
ATP13A1	NM_020410	-1.7194	0.00442321	0.0858624
DEPDC1	NM_001114120	-1.71619	0.00324385	0.0817524
ZBTB16	NM_006006	-1.71394	0.00239589	0.0792853
CLCA2	NM_006536	-1.71361	0.00296241	0.0808432
GOLGA8R	NM_001282484	-1.71142	0.00687763	0.0979024
EFEMP2	NM_016938	-1.70765	0.00417424	0.085235
MRFAP1	NM_033296	-1.70614	0.0016093	0.0771769
COL9A3	NM_001853	-1.69816	0.00498566	0.0887828
CRK	NM_016823	-1.69728	0.00358422	0.0830604
ZC3H14	NM_024824	-1.69705	0.00175776	0.0792022
ALYREF	NM_005782	-1.69574	0.00400434	0.0851804
KLK10	NM_002776	-1.68892	0.00378906	0.0844351
METTL1	NM_005371	-1.68881	0.00615249	0.0945808
LRRC37B	NM_052888	-1.68383	0.0027358	0.0800111
TECR	NM_138501	-1.68078	0.00182957	0.0792022
RAD54B	NM_001205262	-1.68011	0.00546391	0.0915363
SLC6A7	NM_014228	-1.67833	0.00648163	0.096375
MYL2	NM_000432	-1.67424	0.00296619	0.0808432
OAS1	NM_002534	-1.67099	0.00521522	0.0893557
NHLRC2	NM_198514	-1.66885	0.00627603	0.0952613
PPP3R1	NM_000945	-1.6666	0.00252781	0.0796957
C1orf159	NM_017891	-1.66657	0.00188035	0.0792022
ABCA9	NM_080283	-1.66593	0.00147722	0.0755719
DND1	NM_194249	-1.65817	0.00416789	0.085235
TANGO2	NM_001283106	-1.65669	0.00436679	0.0858624
POLR3G	NM_006467	-1.65622	0.00219086	0.0792853
ZNF439	NM_152262	-1.65442	0.00678146	0.0973421
MAU2	NM_015329	-1.65109	0.00630235	0.0954826
SAP30L	NM_024632	-1.63277	0.0010765	0.0716916
ZNF12	NM_016265	-1.63036	0.00513867	0.0889935
MAG	NM_002361	-1.62752	0.0015585	0.0763968
MON2	NM_001278471	-1.62741	0.00206658	0.0792022
TAF4	NM_003185	-1.62582	0.00662478	0.096824
ELAC2	NM_018127	-1.62515	0.00498914	0.0887828
PPP3CA	NM_000944	-1.62481	0.00199986	0.0792022
CEP19	NM_032898	-1.62319	0.00145846	0.0755719
IL6	NM_000600	-1.62193	0.00593476	0.093747
SUMO2	NM_006937	-1.62089	0.00605385	0.0940617
MAP3K8	NM_005204	-1.61585	0.00369095	0.0838114
RPL32	NM_001007074	-1.61461	0.0044097	0.0858624
OR8K3	NM_001005202	-1.61129	0.00674232	0.0973407
TTC24	NM_001105669	-1.60754	0.0047006	0.0869404
IMPA1	NM_001144879	-1.60669	0.00311525	0.0817524
RPS6KA5	NM_004755	-1.60473	0.00414869	0.085235
RANBP2	NM_006267	-1.59224	0.00248843	0.0796957
XAF1	NM_017523	-1.59133	0.00127438	0.0737056
SPECC1L	NM_001254732	-1.58459	0.00425368	0.0857128
TMEM87B	NM_032824	-1.58232	0.00507863	0.0889214
KIAA0141	NM_014773	-1.58018	0.00183525	0.0792022
JARID2	NM_004973	-1.57864	0.00652056	0.096375
ESAM	NM_138961	-1.57837	0.00201487	0.0792022
CNPY1	NM_001103176	-1.56644	0.00387531	0.0847166
TMEM144	NM_018342	-1.55741	0.00671865	0.0971807
MEX3B	NM_032246	-1.55564	0.00494421	0.0884934
CEP192	NM_032142	-1.55527	0.00421105	0.0856499
TIMP2	NM_003255	-1.55491	0.0023019	0.0792853
USP15	NM_006313	-1.55249	0.00178698	0.0792022
SLC19A1	NM_001205206	-1.54839	0.00561722	0.092059
VAMP3	NM_004781	-1.54664	0.00327629	0.0817524
PPP1R15A	NM_014330	-1.54476	0.00728363	0.0993304
WDR76	NM_024908	-1.54364	0.00459443	0.0866341
NUP85	NM_024844	-1.54182	0.00336215	0.0817784
MBOAT2	NM_138799	-1.53938	0.00463737	0.0866341
WDR45	NM_007075	-1.53701	0.00312038	0.0817524
TM4SF5	NM_003963	-1.53368	0.00163596	0.0782407
CORO2A	NM_003389	-1.53042	0.00510955	0.0889935
ELL3	NM_025165	-1.52376	0.00411234	0.085235
HYLS1	NM_145014	-1.52307	0.00518715	0.0891178
FAM83H	NM_198488	-1.50937	0.00705384	0.0988429
IL37	NM_014439	-1.50797	0.00507711	0.0889214
CHST11	NM_018413	-1.50532	0.00474125	0.0872569
ERMAP	NM_001017922	-1.49395	0.00337949	0.081859
GLYCTK	NM_001144951	-1.48775	0.00708896	0.0988429
CCDC127	NM_145265	-1.48228	0.00498399	0.0887828
SEC24C	NM_004922	-1.48025	0.00403519	0.085235
RPS18	NM_022551	-1.47518	0.00589349	0.0936549
LTV1	NM_032860	-1.47221	0.00279228	0.0800111
DHRS11	NM_024308	-1.47112	0.00470359	0.0869404
ST3GAL4	NM_006278	-1.46433	0.00668668	0.0969988
BZRAP1	NM_004758	-1.45725	0.00627267	0.0952613
SMARCA2	NM_139045	-1.45505	0.00368744	0.0838114
CTU1	NM_145232	-1.45166	0.00239499	0.0792853
CLEC4E	NM_014358	-1.45125	0.00331468	0.0817524
UBXN7	NM_015562	-1.44737	0.00559394	0.092059
KIAA0368	NM_001080398	-1.43932	0.00643842	0.0963055
OR52N5	NM_001001922	-1.43792	0.00666748	0.0969824
TMEM54	NM_033504	-1.43097	0.00461169	0.0866341
ITGB3BP	NM_014288	-1.42955	0.00480762	0.0876298
SLC7A8	NM_012244	-1.42724	0.00730228	0.099369
CDV3	NM_017548	-1.427	0.00531476	0.0902078
CCDC109B	NM_017918	-1.42492	0.00595452	0.093755
TBL1Y	NM_033284	-1.42412	0.00286079	0.0807448
SDF4	NM_016176	-1.42337	0.00322538	0.0817524
ZNF816-ZNF321P	NM_001202473	-1.42246	0.00657363	0.0965697
ZNF546	NM_178544	-1.41972	0.0036796	0.0838114
CAMK2G	NM_172171	-1.4183	0.00581853	0.0929906
MDN1	NM_014611	-1.41508	0.00731441	0.0994622
CXADR	NM_001338	-1.41267	0.00593718	0.093747
NTSR1	NM_002531	-1.41221	0.00501106	0.0887828
CCDC117	NM_173510	-1.40599	0.00275923	0.0800111
GIPC3	NM_133261	-1.39967	0.00498853	0.0887828
OR6C2	NM_054105	-1.39898	0.00416693	0.085235
CASC5	NM_170589	-1.38429	0.00264761	0.0797478
MPHOSPH9	NM_022782	-1.37488	0.00622807	0.0952613
TGFBI	NM_000358	-1.37296	0.00286711	0.0807448
GEMIN5	NM_015465	-1.36886	0.00489037	0.08805
ZNF43	NM_001256648	-1.36706	0.00501022	0.0887828
PGA3	NM_001079807	-1.36583	0.00718314	0.0988731
PDE8A	NM_001243137	-1.36524	0.0027412	0.0800111
DVL3	NM_004423	-1.36285	0.00711318	0.0988429
PPIL4	NM_139126	-1.36034	0.00310792	0.0817524
SH3BP4	NM_014521	-1.34347	0.00550511	0.0917372
NCAPD2	NM_014865	-1.33238	0.00613869	0.0945601
MYBPHL	NM_001010985	-1.31943	0.00678072	0.0973421
ANKRD45	NM_198493	-1.31487	0.0032845	0.0817524
C6orf52	NM_001145020	-1.30878	0.00678046	0.0973421
KRAS	NM_004985	-1.30475	0.00653179	0.0964014
HIST1H2BN	NM_003520	-1.29034	0.00694379	0.0981032
NIPSNAP3B	NM_018376	-1.2803	0.00514932	0.0889935
TMEM230	NM_001009924	-1.27714	0.00586955	0.0934319
JMJD6	NM_015167	-1.27047	0.00535896	0.0905833
CYB5R3	NM_007326	-1.24878	0.00638029	0.09574
HSCB	NM_172002	-1.24782	0.00722216	0.0990185
GPR110	NM_025048	-1.23243	0.00649476	0.096375
TCEA1	NM_006756	-1.22935	0.00469424	0.0869404
SEC22B	NM_004892	-1.21352	0.00569214	0.0928026
NUTM2F	NM_017561	-1.20156	0.00666892	0.0969824
EIF3M	NM_006360	-1.19581	0.00550371	0.0917372
VWDE	NM_001135924	-1.17914	0.00649986	0.096375
TP53TG3C	NM_001205259	-1.16342	0.00705884	0.0988429
HCFC2	NM_013320	-1.16122	0.00719533	0.0989134
FAM109B	NM_001002034	1.12834	0.00682504	0.097596
ITPKA	NM_002220	1.13978	0.00668244	0.0969988
TUBB2A	NM_001069	1.14231	0.00658418	0.0965697
CHAC2	NM_001008708	1.14482	0.00666367	0.0969824
MRC2	NM_006039	1.15051	0.00674531	0.0973407
CYSLTR1	NM_006639	1.15645	0.0070459	0.0988429
ZCCHC17	NM_016505	1.15852	0.00691634	0.0980727
FIGF	NM_004469	1.1596	0.00706086	0.0988429
BDP1	NM_018429	1.16229	0.00576165	0.092928
MRPL28	NM_006428	1.16364	0.00660919	0.0967859
INPP4A	NM_004027	1.16766	0.00688645	0.0979539
C9orf41	NM_152420	1.16922	0.00654788	0.0964372
CDR2	NM_001802	1.17865	0.00712523	0.0988429
TMEM167A	NM_174909	1.18347	0.00613145	0.0945601
HTRA3	NM_001297559	1.18472	0.00598811	0.0938582
ASAP1	NM_001247996	1.18797	0.00677192	0.0973421
C19orf25	NM_152482	1.1972	0.00531391	0.0902078
HNRNPU	NM_031844	1.2005	0.00647984	0.096375
ERGIC1	NM_001031711	1.20486	0.00715128	0.0988429
VPS13A	NM_015186	1.20682	0.00704024	0.0988429
MAP3K4	NM_005922	1.21152	0.00445014	0.0861106
CCNC	NM_005190	1.21243	0.00600738	0.0938815
GPR162	NM_019858	1.2148	0.00690008	0.0979998
EFS	NM_005864	1.21651	0.00692779	0.0980977
SLC16A4	NM_004696	1.22367	0.00446331	0.0862319
CCDC71	NM_022903	1.22508	0.00577659	0.092973
ITPKC	NM_025194	1.22534	0.0058104	0.0929906
TMEM136	NM_001198670	1.22801	0.00600249	0.0938815
SLC2A10	NM_030777	1.23165	0.00490692	0.0881609
CCDC71L	NM_175884	1.23433	0.00666006	0.0969824
AK5	NM_012093	1.23706	0.00714202	0.0988429
KRBA1	NM_032534	1.2408	0.00473579	0.0872488
TMEM183B	NM_001079809	1.24164	0.00574515	0.092928
NOL11	NM_015462	1.24411	0.00612134	0.0945601
THAP10	NM_020147	1.24565	0.00424966	0.0857128
GAMT	NM_138924	1.25114	0.00514045	0.0889935
GAK	NM_005255	1.25314	0.00454996	0.0866341
ITSN1	NM_001001132	1.25399	0.00587787	0.0934854
GRK6	NM_001004105	1.25652	0.00455343	0.0866341
MAGEB3	NM_002365	1.25712	0.00586264	0.0934008
UBXN6	NM_025241	1.26314	0.00388925	0.0847166
SRBD1	NM_018079	1.26983	0.00403132	0.085235
AATF	NM_012138	1.27025	0.00603153	0.0939474
IGSF8	NM_052868	1.27039	0.00508044	0.0889214
SLC31A1	NM_001859	1.27116	0.0067487	0.0973407
MPHOSPH8	NM_017520	1.27225	0.00442587	0.0858624
USP21	NM_001014443	1.27384	0.0050908	0.0889214
MRPL15	NM_014175	1.2746	0.00466886	0.0868887
HMCES	NM_001006109	1.27491	0.00650547	0.096375
SMN2	NM_022877	1.27564	0.0054043	0.0910231
FLOT1	NM_005803	1.27685	0.00426971	0.0857128
ARHGEF40	NM_018071	1.28126	0.00425574	0.0857128
PLCXD3	NM_001005473	1.28427	0.00432083	0.0858376
CMTM4	NM_181521	1.28519	0.00573293	0.092928
IKBIP	NM_153687	1.28589	0.00412756	0.085235
FBXO42	NM_018994	1.28927	0.00344822	0.082104
PLS3	NM_005032	1.28947	0.0031334	0.0817524
RTF1	NM_015138	1.29058	0.00722398	0.0990185
SYDE2	NM_032184	1.29137	0.00518643	0.0891178
TRIM39	NM_021253	1.29516	0.00415191	0.085235
ISG20L2	NM_001303095	1.29555	0.00594452	0.093747
MAGEH1	NM_014061	1.29599	0.00478001	0.0875288
ZNF20	NM_021143	1.29848	0.00415203	0.085235
OSBPL3	NM_015550	1.29892	0.00435104	0.0858624
SRD5A1	NM_001047	1.29953	0.00330105	0.0817524
SLC50A1	NM_018845	1.30146	0.00360059	0.0830604
BFAR	NM_016561	1.30557	0.00726085	0.0993304
NR2C1	NM_001032287	1.30571	0.00439068	0.0858624
RABL3	NM_173825	1.30584	0.00330284	0.0817524
NRF1	NM_005011	1.31135	0.00635926	0.0955781
NKAP	NM_024528	1.31701	0.0031715	0.0817524
ABI1	NM_005470	1.31829	0.00578714	0.0929906
ADARB1	NM_001112	1.31947	0.00419651	0.0855045
CDCA4	NM_017955	1.32213	0.00557864	0.092059
ERCC6L2	NM_001010895	1.3229	0.00590141	0.0936822
GAR1	NM_018983	1.32326	0.00499791	0.0887828
NR1H3	NM_005693	1.3248	0.00512376	0.0889935
C10orf35	NM_145306	1.32505	0.00514067	0.0889935
FAM168B	NM_001009993	1.32555	0.00390358	0.0847499
NAT10	NM_024662	1.3258	0.00421821	0.0856499
RANBP6	NM_012416	1.32813	0.00614031	0.0945601
CTSL	NM_001912	1.32842	0.00481821	0.0877104
ACSS1	NM_001252677	1.32869	0.00531925	0.0902078
UAP1L1	NM_207309	1.33083	0.00625433	0.0952613
PAX7	NM_001135254	1.33175	0.00669607	0.0970029
TXNL4B	NM_017853	1.33239	0.00429952	0.0858376
EXOSC6	NM_058219	1.33487	0.00294155	0.0808432
WWC3	NM_015691	1.33503	0.00668182	0.0969988
CDK10	NM_052987	1.33578	0.00315134	0.0817524
OR1S1	NM_001004458	1.33768	0.0071402	0.0988429
BAIAP2L1	NM_018842	1.34066	0.00475987	0.0873508
ABCF1	NM_001025091	1.34243	0.00256079	0.0796957
CD1A	NM_001763	1.34249	0.00293209	0.0808432
ACSM5	NM_017888	1.34286	0.00716926	0.0988731
FTSJ2	NM_013393	1.34322	0.00549749	0.0917372
GM2A	NM_000405	1.34458	0.0023885	0.0792853
CPSF6	NM_007007	1.34595	0.00592156	0.093747
STK10	NM_005990	1.34718	0.00549268	0.0917372
TSPAN4	NM_001025237	1.34807	0.00618355	0.0948262
TRIM25	NM_005082	1.35026	0.00356332	0.0829109
TPD52	NM_001287140	1.35187	0.00724125	0.099183
AACS	NM_023928	1.35226	0.00511655	0.0889935
ZDHHC2	NM_016353	1.35437	0.00676936	0.0973421
HMGXB4	NM_001003681	1.35586	0.00491387	0.0882017
STAC3	NM_145064	1.35604	0.00410234	0.085235
FUK	NM_145059	1.35687	0.00310318	0.0817524
CDK6	NM_001259	1.35771	0.00408573	0.085235
AFAP1L1	NM_152406	1.36421	0.00427273	0.0857128
TUBB2B	NM_178012	1.36445	0.00593935	0.093747
CHMP6	NM_024591	1.36477	0.00718196	0.0988731
BAIAP2	NM_006340	1.36506	0.00403211	0.085235
MRPS12	NM_021107	1.36634	0.00651557	0.096375
CCS	NM_005125	1.36692	0.00678674	0.0973437
C20orf194	NM_001009984	1.36768	0.00280389	0.0800111
TTYH3	NM_025250	1.36801	0.00710326	0.0988429
IFI6	NM_022873	1.36998	0.00371149	0.0841762
SEC23B	NM_032985	1.37471	0.00554961	0.0919683
PRKAR2B	NM_002736	1.37634	0.00431917	0.0858376
COPA	NM_001098398	1.37729	0.00516739	0.0889935
EHD4	NM_139265	1.37874	0.00378989	0.0844351
RPS29	NM_001030001	1.37888	0.00452682	0.0864532
C2orf43	NM_021925	1.38099	0.00242415	0.0795957
TMX3	NM_019022	1.38124	0.00631561	0.0955095
ARHGEF11	NM_198236	1.38137	0.00299622	0.0808432
TRAPPC1	NM_021210	1.38143	0.00566433	0.0925813
SOX12	NM_006943	1.3826	0.00538996	0.0908628
GALNT6	NM_007210	1.38416	0.00460028	0.0866341
RRAGC	NM_022157	1.38479	0.0043176	0.0858376
SYNGR2	NM_004710	1.38619	0.00266573	0.0797478
CYTH1	NM_001292018	1.3862	0.00256002	0.0796957
FAM169A	NM_015566	1.38724	0.00385706	0.0847166
FKBP10	NM_021939	1.38808	0.00362398	0.0832213
SETD7	NM_030648	1.38974	0.00648845	0.096375
POPDC2	NM_022135	1.39009	0.00348879	0.0824368
ARFGEF1	NM_006421	1.39155	0.00346387	0.0821544
B4GALT5	NM_004776	1.39155	0.002587	0.0796957
SRD5A3	NM_024592	1.39346	0.00321376	0.0817524
DTWD2	NM_173666	1.39368	0.00493764	0.0884597
ADRM1	NM_007002	1.39373	0.00683952	0.097729
ZFAT	NM_020863	1.39443	0.00580574	0.0929906
LBP	NM_004139	1.39474	0.00572588	0.092928
ANPEP	NM_001150	1.39615	0.00708421	0.0988429
ZNF581	NM_016535	1.39648	0.00327735	0.0817524
DMTF1	NM_021145	1.39666	0.00279327	0.0800111
TTC26	NM_024926	1.39668	0.00292485	0.080828
MRPS24	NM_032014	1.39786	0.0035306	0.0826863
ALDH5A1	NM_170740	1.39927	0.00616326	0.0946691
EMILIN2	NM_032048	1.40004	0.00243065	0.0796705
SLC35G2	NM_025246	1.40016	0.00639757	0.0958466
NRG1	NM_004495	1.40121	0.00309013	0.0817524
ST3GAL5	NM_003896	1.40206	0.00439159	0.0858624
INO80E	NM_173618	1.4022	0.00596438	0.0938319
CGNL1	NM_032866	1.40227	0.00373639	0.0844351
OR56A4	NM_001005179	1.40726	0.00483883	0.0878589
NRDE2	NM_017970	1.40765	0.00268471	0.0799424
ZNF235	NM_004234	1.40975	0.00322255	0.0817524
PANX1	NM_015368	1.40988	0.00206255	0.0792022
CDC73	NM_024529	1.41138	0.00734255	0.0997729
ARR3	NM_004312	1.41304	0.00729882	0.099369
LIN28B	NM_001004317	1.41422	0.0029091	0.0807448
KIFC3	NM_005550	1.4144	0.00439086	0.0858624
BAX	NM_004324	1.41576	0.00383736	0.0847166
TMEM251	NM_001098621	1.41879	0.00246044	0.0796957
ACER3	NM_018367	1.42009	0.00657561	0.0965697
RNF111	NM_017610	1.42158	0.00475012	0.0872569
ADIPOR1	NM_001290557	1.42168	0.00325359	0.0817524
ELL	NM_006532	1.42232	0.00218736	0.0792853
MXD1	NM_002357	1.42236	0.00314258	0.0817524
C15orf65	NM_001198784	1.42243	0.00319189	0.0817524
ANKMY2	NM_020319	1.42336	0.00567626	0.0926237
ZNF567	NM_001300979	1.4237	0.00556185	0.0919683
CLIP3	NM_015526	1.42443	0.00581057	0.0929906
SOCS1	NM_003745	1.42456	0.00635901	0.0955781
GPNMB	NM_001005340	1.4251	0.00433885	0.0858376
RIN2	NM_018993	1.42574	0.00399299	0.0851804
RPL7A	NM_000972	1.42579	0.00728335	0.0993304
CUZD1	NM_022034	1.42696	0.00650616	0.096375
TXNDC15	NM_024715	1.42859	0.0026428	0.0797478
PSMD9	NM_002813	1.42902	0.00315375	0.0817524
IFI44	NM_006417	1.42916	0.00538351	0.0908628
FIBIN	NM_203371	1.42917	0.00675037	0.0973407
PORCN	NM_001282167	1.42953	0.00321469	0.0817524
FAM179B	NM_015091	1.42989	0.00277587	0.0800111
PPRC1	NM_015062	1.43224	0.00210367	0.0792377
FARS2	NM_006567	1.4329	0.00222809	0.0792853
COQ4	NM_016035	1.43345	0.00321525	0.0817524
PMVK	NM_006556	1.43584	0.00660142	0.0967473
FAM96B	NM_016062	1.43699	0.00316878	0.0817524
NLK	NM_016231	1.43842	0.00309409	0.0817524
PPP1R21	NM_001193475	1.44012	0.00451276	0.0864532
CSGALNACT1	NM_001130518	1.44024	0.00347509	0.0822803
TRIM23	NM_001656	1.44092	0.00551479	0.0918173
SIKE1	NM_001102396	1.44201	0.00335472	0.0817784
FMNL2	NM_052905	1.44455	0.00515164	0.0889935
PRKCSH	NM_002743	1.44526	0.00573974	0.092928
WWC1	NM_015238	1.44683	0.00310075	0.0817524
RAB33B	NM_031296	1.44686	0.00351771	0.0826159
HYOU1	NM_006389	1.44688	0.00433674	0.0858376
POLR2D	NM_004805	1.44751	0.00425049	0.0857128
KIF16B	NM_001199866	1.44781	0.00320468	0.0817524
TRA2A	NM_013293	1.44912	0.0028057	0.0800111
CHRNA9	NM_017581	1.44957	0.00407507	0.085235
EVI5L	NM_145245	1.45069	0.00252331	0.0796957
SAMD11	NM_152486	1.45164	0.00333149	0.0817524
NT5DC2	NM_022908	1.45275	0.0030436	0.0814811
KRTAP19-4	NM_181610	1.45516	0.00615239	0.0945808
MAP2K6	NM_002758	1.45527	0.00516441	0.0889935
HMGA1	NM_145901	1.4554	0.00196545	0.0792022
ELOVL4	NM_022726	1.45582	0.00582635	0.0929906
ACTC1	NM_005159	1.45621	0.00686767	0.0978561
FAM72D	NM_207418	1.45648	0.00232811	0.0792853
RTKN2	NM_001282941	1.45761	0.00200628	0.0792022
TMEM69	NM_016486	1.45773	0.00205732	0.0792022
SLC44A3	NM_152369	1.45857	0.00351995	0.0826159
CEP68	NM_015147	1.46009	0.00343737	0.082104
CLASP1	NM_015282	1.46024	0.00198882	0.0792022
GNPDA1	NM_005471	1.46229	0.0037286	0.0843613
QARS	NM_005051	1.46277	0.00452234	0.0864532
GMIP	NM_016573	1.46481	0.00609678	0.0944175
DDX41	NM_016222	1.47018	0.00510637	0.0889935
CDO1	NM_001801	1.4706	0.00473092	0.0872443
MRFAP1L1	NM_203462	1.47062	0.00400215	0.0851804
PIBF1	NM_006346	1.47177	0.00470744	0.0869404
KIF6	NM_145027	1.47273	0.00658318	0.0965697
PDP2	NM_020786	1.47442	0.0046325	0.0866341
SLC39A7	NM_006979	1.47502	0.00554551	0.0919683
DUSP16	NM_030640	1.47673	0.00441595	0.0858624
FAM214A	NM_019600	1.47813	0.00328039	0.0817524
BCOR	NM_017745	1.4785	0.00378803	0.0844351
ZDHHC18	NM_032283	1.47866	0.00730197	0.099369
PPP1R10	NM_002714	1.47896	0.00265629	0.0797478
VIT	NM_001177972	1.47919	0.00231584	0.0792853
MASTL	NM_032844	1.48249	0.0057934	0.0929906
PEA15	NM_001297576	1.48383	0.00669064	0.0969988
PCMT1	NM_001252053	1.48591	0.00415148	0.085235
AZIN2	NM_052998	1.48685	0.00240178	0.0792853
LSS	NM_001001438	1.48688	0.00525003	0.0896262
TOR4A	NM_017723	1.48778	0.00439867	0.0858624
TAPT1	NM_153365	1.48864	0.00717008	0.0988731
ACSS2	NM_018677	1.48972	0.00599343	0.0938582
VCPKMT	NM_024558	1.49025	0.00488496	0.08805
DMD	NM_004010	1.49056	0.00555313	0.0919683
NEK1	NM_012224	1.49212	0.00185111	0.0792022
ABHD14B	NM_032750	1.49633	0.00327047	0.0817524
DNTTIP1	NM_052951	1.49659	0.00171088	0.0792022
SPRY4	NM_001293289	1.49755	0.00232085	0.0792853
AGFG2	NM_006076	1.49937	0.00223762	0.0792853
ACTR5	NM_024855	1.50052	0.00191976	0.0792022
SCAMP4	NM_079834	1.50066	0.00339614	0.081859
CCNB1IP1	NM_182852	1.50107	0.00417085	0.085235
SGMS2	NM_152621	1.50174	0.00187755	0.0792022
PTGFR	NM_000959	1.50188	0.00149556	0.0755719
TMEM147	NM_001242597	1.5044	0.00145908	0.0755719
CRLF3	NM_015986	1.50497	0.00414724	0.085235
EDEM1	NM_014674	1.50505	0.00198809	0.0792022
WDR59	NM_030581	1.50666	0.00421705	0.0856499
ARHGAP22	NM_021226	1.50838	0.00467875	0.0868887
C1orf229	NM_207401	1.50843	0.0068948	0.0979987
RNF25	NM_022453	1.50912	0.0025731	0.0796957
PACSIN3	NM_016223	1.50953	0.00257605	0.0796957
APEH	NM_001640	1.50992	0.00300914	0.0809033
TRIM62	NM_018207	1.51085	0.00574158	0.092928
ABHD13	NM_032859	1.51089	0.00692082	0.0980727
SOCS4	NM_199421	1.51256	0.0037805	0.0844351
KLHDC1	NM_172193	1.51277	0.00298815	0.0808432
RBFA	NM_024805	1.51324	0.00260407	0.0796957
MTSS1	NM_001282971	1.51397	0.00260669	0.0796957
TCFL5	NM_006602	1.514	0.00341776	0.0819522
CEP89	NM_032816	1.51446	0.00142939	0.0752612
HECTD3	NM_024602	1.51664	0.00221135	0.0792853
OSBPL2	NM_001278649	1.51755	0.00300225	0.0808432
PRAF2	NM_007213	1.51868	0.0041112	0.085235
B4GALT1	NM_001497	1.51903	0.00336278	0.0817784
DFFB	NM_001282669	1.51999	0.00500552	0.0887828
UPF1	NM_002911	1.52022	0.00635517	0.0955781
LRP5	NM_002335	1.5217	0.00305876	0.0815564
SUCLG2	NM_003848	1.52177	0.00569983	0.0928476
OBSL1	NM_001173408	1.52228	0.00240876	0.0793251
RPUSD4	NM_032795	1.52267	0.00484353	0.0878595
NTPCR	NM_032324	1.52342	0.00430527	0.0858376
FAM98A	NM_015475	1.52419	0.003228	0.0817524
UNC50	NM_014044	1.52604	0.00452747	0.0864532
C14orf1	NM_007176	1.5267	0.00338675	0.081859
EEF1D	NM_032378	1.52909	0.00255905	0.0796957
CTTNBP2NL	NM_018704	1.52954	0.00646429	0.096375
SFTPB	NM_000542	1.53048	0.00299306	0.0808432
ZNF548	NM_001172773	1.53184	0.00333952	0.0817524
SLC9A3R1	NM_004252	1.53208	0.00486377	0.0878883
N4BP2L2	NM_001278432	1.53211	0.00245854	0.0796957
EXOC2	NM_018303	1.53294	0.00250493	0.0796957
NCF2	NM_000433	1.53383	0.00227311	0.0792853
BMPR2	NM_001204	1.53546	0.00640466	0.0958766
ECE1	NM_001113347	1.53827	0.00489141	0.08805
ABT1	NM_013375	1.53831	0.0056024	0.092059
ORAI1	NM_032790	1.53959	0.0024117	0.0793251
KIAA0895L	NM_001040715	1.54007	0.00379459	0.0844351
A1BG	NM_130786	1.5405	0.00560982	0.092059
DHX32	NM_018180	1.54284	0.00718715	0.0988731
MAST1	NM_014975	1.54395	0.00487869	0.08805
FAM213A	NM_001243780	1.54428	0.00229195	0.0792853
TMEM160	NM_017854	1.54511	0.00131207	0.0748717
KCNE3	NM_005472	1.54517	0.00150767	0.0755719
CMA1	NM_001836	1.54698	0.00448628	0.0864227
BYSL	NM_004053	1.54846	0.00290376	0.0807448
CDC23	NM_004661	1.54913	0.00364022	0.0833527
PHF1	NM_024165	1.54941	0.00376356	0.0844351
SUV39H2	NM_024670	1.5498	0.00231644	0.0792853
PCDHGA8	NM_032088	1.55015	0.00222911	0.0792853
PDHX	NM_003477	1.55042	0.00212388	0.0792377
ZNF330	NM_014487	1.55055	0.00331185	0.0817524
RCN3	NM_020650	1.55263	0.00351015	0.0826159
DECR2	NM_020664	1.55297	0.00170212	0.0792022
ZNF592	NM_014630	1.5534	0.00230886	0.0792853
GALNT2	NM_004481	1.55593	0.00234258	0.0792853
ECSIT	NM_016581	1.55691	0.00250572	0.0796957
TYMSOS	NM_001012716	1.55692	0.00123471	0.0730301
OXR1	NM_001198533	1.55855	0.00346542	0.0821544
JMJD8	NM_001005920	1.56055	0.00237167	0.0792853
VSIG8	NM_001013661	1.56076	0.00120098	0.0730301
CDC34	NM_004359	1.56244	0.00152209	0.0760922
FAM57A	NM_024792	1.56256	0.0020422	0.0792022
PTK2	NM_153831	1.56496	0.0038739	0.0847166
SCD5	NM_001037582	1.56516	0.00700623	0.0986894
NOMO1	NM_014287	1.5659	0.00191441	0.0792022
ZDHHC9	NM_016032	1.5661	0.00364422	0.0833527
SLC12A2	NM_001046	1.56636	0.00388667	0.0847166
IDI1	NM_004508	1.5677	0.00145925	0.0755719
SNTB1	NM_021021	1.56891	0.00626354	0.0952613
NHLH2	NM_005599	1.5697	0.0026601	0.0797478
C6orf62	NM_030939	1.57104	0.00438107	0.0858624
LPPR2	NM_022737	1.57352	0.00188398	0.0792022
GPX3	NM_002084	1.57426	0.00407073	0.085235
PLXND1	NM_015103	1.57472	0.00178604	0.0792022
COPG2	NM_012133	1.57477	0.00690928	0.0980566
SURF4	NM_001280790	1.5772	0.00192831	0.0792022
DPYD	NM_000110	1.58085	0.000994197	0.0711951
SECISBP2	NM_001282690	1.58191	0.00262523	0.0796957
EPB41L2	NM_001431	1.58235	0.00385134	0.0847166
TLR4	NM_138554	1.58261	0.00503104	0.0887828
PRRC2C	NM_015172	1.58282	0.0019918	0.0792022
CTNNB1	NM_001098210	1.58467	0.00457761	0.0866341
ARHGAP21	NM_020824	1.59486	0.00217423	0.0792853
UBE2H	NM_003344	1.59919	0.00263545	0.0797277
DPF2	NM_006268	1.59941	0.00480159	0.0876045
HK1	NM_033500	1.60006	0.00379141	0.0844351
SLC25A42	NM_178526	1.60205	0.00382576	0.0847166
GOLT1B	NM_016072	1.6025	0.00286695	0.0807448
C17orf70	NM_025161	1.60512	0.00210639	0.0792377
ZNF544	NM_014480	1.60826	0.00136861	0.0749143
FAM8A1	NM_016255	1.60982	0.00430178	0.0858376
ENG	NM_000118	1.61053	0.00413484	0.085235
SLC25A40	NM_018843	1.61178	0.00602698	0.0939474
RNF24	NM_007219	1.61259	0.00106163	0.0716525
FLOT2	NM_004475	1.61421	0.00599593	0.0938582
VIPR1	NM_004624	1.62121	0.00654956	0.0964372
WFS1	NM_006005	1.62128	0.00388657	0.0847166
PNKP	NM_007254	1.62363	0.0017025	0.0792022
DOHH	NM_031304	1.62419	0.00182568	0.0792022
GAGE2B	NM_001098411	1.62704	0.00483877	0.0878589
HDGFRP2	NM_032631	1.62938	0.001228	0.0730301
SLC39A8	NM_001135147	1.63206	0.00232327	0.0792853
ZFP30	NM_014898	1.63447	0.0038808	0.0847166
UBA6	NM_018227	1.63516	0.00736771	0.0999941
PPP1R3D	NM_006242	1.63585	0.00552683	0.0919366
TMUB2	NM_177441	1.63785	0.00119757	0.0730301
RSPH3	NM_031924	1.63894	0.00103204	0.0716525
MFSD10	NM_001120	1.63993	0.00114415	0.0728505
SUOX	NM_000456	1.64035	0.0057194	0.092928
ECT2	NM_018098	1.6415	0.00307362	0.0817044
ELP5	NM_203415	1.64179	0.00451394	0.0864532
PI4K2A	NM_018425	1.64394	0.0043285	0.0858376
SP1	NM_138473	1.6442	0.00217085	0.0792853
SENP2	NM_021627	1.64873	0.00318023	0.0817524
IVL	NM_005547	1.64994	0.00295792	0.0808432
GTF2B	NM_001514	1.65164	0.00282455	0.0804144
IFNA7	NM_021057	1.65465	0.00627763	0.0952613
TRPT1	NM_001033678	1.66008	0.0020358	0.0792022
AVP	NM_000490	1.66145	0.0020556	0.0792022
ANKIB1	NM_019004	1.66394	0.000880779	0.0700717
EIF2AK1	NM_014413	1.66456	0.00139518	0.0749143
ARID4A	NM_002892	1.66618	0.00150244	0.0755719
ALOX5AP	NM_001629	1.66773	0.00209472	0.0792377
CCDC64B	NM_001103175	1.66829	0.00186956	0.0792022
CIB1	NM_006384	1.67007	0.00451312	0.0864532
TMTC2	NM_152588	1.67074	0.00377121	0.0844351
POLR3D	NM_001722	1.673	0.00410764	0.085235
B3GAT3	NM_001288723	1.6737	0.00213291	0.0792377
TBX6	NM_004608	1.67397	0.00179276	0.0792022
SLA	NM_001045556	1.67433	0.0025746	0.0796957
ESYT2	NM_020728	1.67623	0.00105998	0.0716525
DCTN6	NM_006571	1.67778	0.00582074	0.0929906
ACP6	NM_016361	1.68203	0.00185016	0.0792022
CHD1	NM_001270	1.68898	0.000755139	0.0691343
AFAP1	NM_001134647	1.69175	0.000776665	0.0691343
ITPR1	NM_002222	1.69191	0.00255928	0.0796957
MEF2BNB	NM_001145783	1.69344	0.00133428	0.0749143
TFAP2A	NM_001032280	1.70021	0.00280311	0.0800111
SBF2	NM_030962	1.70162	0.0072063	0.098992
MCMDC2	NM_001136160	1.70292	0.00697258	0.0983625
ZNF384	NM_001135734	1.70364	0.0013324	0.0749143
PDE6C	NM_006204	1.7097	0.00622913	0.0952613
EIF4A2	NM_001967	1.71188	0.00306896	0.0816959
P2RY6	NM_176798	1.71398	0.00149074	0.0755719
FAM149B1	NM_173348	1.71642	0.00558572	0.092059
TSPAN17	NM_012171	1.71881	0.00315046	0.0817524
WRAP73	NM_017818	1.71882	0.00422183	0.0856499
SALL1	NM_002968	1.72049	0.00310086	0.0817524
LSM10	NM_032881	1.72128	0.00207847	0.0792022
NME4	NM_005009	1.72137	0.00239399	0.0792853
TROAP	NM_001100620	1.7221	0.00290974	0.0807448
FAM126A	NM_032581	1.72275	0.000901813	0.0700717
TEX261	NM_144582	1.72517	0.00195352	0.0792022
CRLF1	NM_004750	1.72556	0.00150147	0.0755719
TM9SF1	NM_001014842	1.72589	0.00398614	0.0851804
B4GALNT4	NM_178537	1.72707	0.00736944	0.0999941
SLC25A16	NM_152707	1.72736	0.000873985	0.0700717
NELFCD	NM_198976	1.72736	0.00253619	0.0796957
CPB2	NM_001872	1.7283	0.00523241	0.0894874
FOSL2	NM_005253	1.72946	0.00260148	0.0796957
IL7R	NM_002185	1.73078	0.00143358	0.0752612
PITPNM1	NM_004910	1.73092	0.00236967	0.0792853
MANSC1	NM_018050	1.73427	0.00706673	0.0988429
KLF11	NM_003597	1.73642	0.00158405	0.0767326
C7orf49	NM_024033	1.7365	0.000885349	0.0700717
SKIL	NM_005414	1.73788	0.00502097	0.0887828
FAM124A	NM_145019	1.73966	0.000816114	0.0696239
PDK1	NM_002610	1.7434	0.00507796	0.0889214
DCAF5	NM_001284208	1.75178	0.00206906	0.0792022
CDH18	NM_004934	1.75303	0.00288941	0.0807448
ZBTB39	NM_014830	1.75343	0.00224037	0.0792853
C15orf39	NM_015492	1.75367	0.00362399	0.0832213
STON1	NM_006873	1.76186	0.00178002	0.0792022
TRAPPC11	NM_199053	1.76202	0.00417042	0.085235
PTGES2	NM_025072	1.76214	0.0050293	0.0887828
MCCC2	NM_022132	1.76667	0.00211079	0.0792377
NMD3	NM_015938	1.77032	0.00506108	0.0889214
SRCAP	NM_006662	1.77277	0.00160369	0.0771612
PRMT3	NM_005788	1.7732	0.00272439	0.0800111
SF3A1	NM_005877	1.77337	0.0055761	0.092059
CA11	NM_001217	1.77527	0.00199601	0.0792022
DBT	NM_001918	1.77575	0.00103566	0.0716525
KIF26B	NM_018012	1.77998	0.00147237	0.0755719
CDC26	NM_139286	1.78303	0.00172172	0.0792022
SLC35F1	NM_001029858	1.78395	0.00680133	0.0974705
LIPA	NM_000235	1.78541	0.00150135	0.0755719
TMCC2	NM_014858	1.78675	0.00625308	0.0952613
PPAP2B	NM_003713	1.78819	0.00204686	0.0792022
DMWD	NM_004943	1.7882	0.00351146	0.0826159
ZSCAN32	NM_017810	1.78868	0.00262286	0.0796957
GSE1	NM_014615	1.7904	0.00123728	0.0730301
KIF7	NM_198525	1.79226	0.006853	0.0978299
ETFA	NM_000126	1.80123	0.00110649	0.0720896
INSR	NM_000208	1.80212	0.00328347	0.0817524
ZNF852	NM_001287349	1.80555	0.00200754	0.0792022
DPH3P1	NM_080750	1.80661	0.00126306	0.0736993
LMX1B	NM_001174146	1.80767	0.0012912	0.07442
SCOC	NM_032547	1.80946	0.00602898	0.0939474
HNMT	NM_001024074	1.81104	0.00201178	0.0792022
ZKSCAN3	NM_024493	1.81159	0.0019827	0.0792022
SMAGP	NM_001031628	1.81563	0.00188371	0.0792022
TUBGCP6	NM_020461	1.81696	0.00095334	0.0711951
GOLGA3	NM_001172557	1.8181	0.00148779	0.0755719
NDST2	NM_003635	1.82074	0.00276891	0.0800111
TMEM17	NM_198276	1.829	0.00441586	0.0858624
ZGRF1	NM_018392	1.8292	0.00238609	0.0792853
KIAA1107	NM_015237	1.83112	0.00305697	0.0815564
SH3BP5	NM_004844	1.83252	0.00574267	0.092928
NDNL2	NM_138704	1.8467	0.00514607	0.0889935
MAP3K10	NM_002446	1.85646	0.00193879	0.0792022
PAQR8	NM_133367	1.85688	0.000424237	0.0691343
SLC43A1	NM_003627	1.85736	0.000907348	0.0700717
RASSF5	NM_182663	1.85993	0.00332928	0.0817524
RAB27A	NM_004580	1.86003	0.000474906	0.0691343
UBOX5	NM_014948	1.86325	0.000465145	0.0691343
USP5	NM_003481	1.8685	0.00149146	0.0755719
NACAD	NM_001146334	1.86966	0.00117451	0.0730301
ZNF784	NM_203374	1.87338	0.00111272	0.0720896
C2orf71	NM_001029883	1.87548	0.00239151	0.0792853
KANSL3	NM_001115016	1.88538	0.0012672	0.0737056
KIAA2026	NM_001017969	1.89937	0.00381179	0.0847038
ADAM11	NM_002390	1.90828	0.00298244	0.0808432
CCR1	NM_001295	1.91122	0.000699422	0.0691343
BLOC1S4	NM_018366	1.9115	0.00227807	0.0792853
CKAP5	NM_001008938	1.91237	0.00406151	0.085235
BCAS4	NM_001010974	1.92291	0.00721699	0.0990185
ZNF527	NM_032453	1.92578	0.000839357	0.0700717
ZNF211	NM_198855	1.932	0.00212453	0.0792377
CLIC5	NM_001256023	1.93237	0.00676098	0.0973421
ADNP2	NM_014913	1.9333	0.0024397	0.0796957
FMR1NB	NM_152578	1.93395	0.00123997	0.0730301
ANKRD34A	NM_001039888	1.93556	0.000428737	0.0691343
ITCH	NM_031483	1.93845	0.0019762	0.0792022
LARS2	NM_015340	1.93947	0.00123598	0.0730301
HOXA2	NM_006735	1.94231	0.00714435	0.0988429
GKN2	NM_182536	1.94695	0.00305939	0.0815564
CRH	NM_000756	1.94892	0.000681947	0.0691343
FAM220A	NM_001037163	1.95457	0.00216086	0.0792853
PKM	NM_182470	1.96329	0.00239179	0.0792853
MCOLN1	NM_020533	1.96413	0.00250882	0.0796957
HMHA1	NM_012292	1.96933	0.000695467	0.0691343
PIAS1	NM_016166	1.97691	0.000570165	0.0691343
RALB	NM_002881	1.97913	0.00605172	0.0940617
TSPAN31	NM_005981	1.98099	0.00183593	0.0792022
SUPT16H	NM_007192	1.98754	0.00080575	0.0696239
EPB41L4B	NM_018424	1.98776	0.00164301	0.0782407
NELL1	NM_006157	1.99078	0.00547075	0.0915695
RTP2	NM_001004312	1.99175	0.00278296	0.0800111
RAB11FIP5	NM_015470	1.99962	0.00102046	0.0714964
HCCS	NM_005333	2.0026	0.00534239	0.0904655
UBASH3B	NM_032873	2.00744	0.000521549	0.0691343
MRPL1	NM_020236	2.01211	0.00107632	0.0716916
FAM114A2	NM_018691	2.01401	0.00105392	0.0716525
GCH1	NM_000161	2.01413	0.000497812	0.0691343
SMAP1	NM_001044305	2.02862	0.000378332	0.0691343
JKAMP	NM_001284201	2.04426	0.000999339	0.0711951
DEDD	NM_032998	2.04602	0.000987828	0.0711951
DONSON	NM_017613	2.04752	0.00366524	0.0837319
CEP120	NM_153223	2.05884	0.000698414	0.0691343
SLC25A10	NM_012140	2.06749	0.000684727	0.0691343
PER1	NM_002616	2.08119	0.00139123	0.0749143
SHKBP1	NM_138392	2.08221	0.000749777	0.0691343
ADAMTS3	NM_014243	2.10062	0.00302965	0.0812231
GPC5	NM_004466	2.10159	0.00317122	0.0817524
MAST4	NM_001164664	2.10779	0.000602585	0.0691343
ABCB7	NM_004299	2.12295	0.00349045	0.0824368
RNF32	NM_001184997	2.13316	0.00223592	0.0792853
TDRKH	NM_001083965	2.14655	0.000722432	0.0691343
ANGPTL4	NM_139314	2.17125	0.00061829	0.0691343
KBTBD2	NM_015483	2.17507	0.0013189	0.0748717
NTM	NM_001144058	2.19345	0.00185204	0.0792022
PLAC8	NM_016619	2.20679	0.00195386	0.0792022
CORO6	NM_032854	2.22026	0.0035835	0.0830604
PPP1R2	NM_001291504	2.23215	0.00524228	0.089575
WIBG	NM_032345	2.25922	0.000700311	0.0691343
NHEJ1	NM_024782	2.26394	0.00033086	0.0691343
KDM3A	NM_018433	2.26843	0.00651179	0.096375
GLYAT	NM_005838	2.27875	0.00230528	0.0792853
TRMU	NM_001282785	2.28137	0.000446571	0.0691343
SELO	NM_031454	2.28278	0.000119211	0.0691343
ZMAT4	NM_024645	2.34232	0.000970894	0.0711951
TOPORS	NM_005802	2.34821	0.00041702	0.0691343
WISP1	NM_080838	2.35614	0.000253193	0.0691343
AAR2	NM_015511	2.37515	0.00285951	0.0807448
HIC1	NM_006497	2.39434	9.8395e-05	0.0691343
CENPV	NM_181716	2.4485	0.000713571	0.0691343
TIGD5	NM_032862	2.45799	0.00456757	0.0866341
THAP8	NM_152658	2.47756	0.00180713	0.0792022
TRMT2A	NM_022727	2.57753	0.00391962	0.0848314
TMEFF2	NM_016192	2.64305	0.000700855	0.0691343
WDR46	NM_005452	2.67271	0.000154457	0.0691343
IRF2BPL	NM_024496	3.07904	0.00207888	0.0792022
C20orf197	NM_173644	3.74722	0.000749357	0.0691343

## Sheet: MDA-MB-231
GENE_SYMBOL	REFSEQ	logFC	P.Value	adj.P.Val
ABCA9	NM_080283	1.7458	0.000437993	0.0644084
ACOT12	NM_130767	1.10701	0.00198298	0.0994375
ACYP2	NM_138448	1.38523	0.000722764	0.0734271
ADAM7	NM_003817	1.01994	0.000313274	0.0608208
ADIPOR2	NM_024551	-1.82615	4.03908e-05	0.033605
ADO	NM_032804	1.27063	0.000166252	0.0581568
ADSL	NM_000026	1.71174	0.00130413	0.0882689
ALAS2	NM_000032	2.00171	0.000206888	0.0600575
AMZ1	NM_133463	2.36061	0.00126533	0.0881452
ANGPTL4	NM_139314	-1.06791	0.000703988	0.0734271
ANKRD12	NM_001204056	1.48732	0.000262985	0.0608208
ANKRD33	NM_182608	1.74726	0.000536671	0.0672021
ANKRD63	NM_001190479	1.4281	0.000187615	0.0581568
APITD1	NM_199294	1.48893	0.000926573	0.077608
APOBEC3A	NM_145699	2.70969	4.03761e-06	0.0190242
ARAP1	NM_001040118	1.15925	0.000749864	0.0734271
ARFIP1	NM_001025595	1.18519	0.000191316	0.0581568
ARHGAP20	NM_020809	1.16397	0.000479559	0.0654738
ARL14EP	NM_152316	1.95628	0.000316418	0.0608208
ARL6IP6	NM_152522	1.11281	0.000528359	0.0672021
ASIC4	NM_182847	4.7462	0.000133404	0.0575688
ATF3	NM_001040619	-1.08787	0.00177078	0.0966099
B3GNT7	NM_145236	1.46677	0.000439205	0.0644084
BBIP1	NM_001195304	1.39595	0.00149665	0.091496
BCS1L	NM_004328	1.27421	0.000671289	0.0734271
BMP4	NM_001202	1.81484	0.000146879	0.0575688
BMP8B	NM_001720	1.32392	0.0016983	0.0944185
BRD2	NM_005104	-1.30248	0.000121847	0.0575688
C19orf60	NM_001100418	1.00045	0.000924775	0.077608
C1orf198	NM_032800	-1.20991	0.000294457	0.0608208
C20orf144	NM_080825	2.37421	0.000869135	0.0754866
C3AR1	NM_004054	2.59064	0.00200452	0.0999484
C5orf58	NM_001102609	2.67957	0.000436577	0.0644084
C6orf52	NM_001145020	1.57351	0.0011228	0.0833128
CA14	NM_012113	1.24533	0.00174007	0.095774
CASP4	NM_033306	1.46142	0.000315576	0.0608208
CASP6	NM_001226	1.07167	0.00106589	0.0808699
CCDC74B	NM_207310	1.3597	9.19572e-05	0.0522025
CCDC84	NM_198489	1.37111	0.000381627	0.061065
CCKBR	NM_176875	1.4378	0.00099125	0.0791614
CCL20	NM_004591	1.2796	0.00120984	0.0873632
CCNH	NM_001239	1.7198	0.000659694	0.0734271
CDV3	NM_017548	2.23222	0.000866479	0.0754866
CDX1	NM_001804	1.30463	0.00181367	0.0973853
CENPV	NM_181716	-1.11736	0.000553182	0.068023
CEP19	NM_032898	1.02532	0.000418961	0.0644084
CISH	NM_145071	2.26413	2.74547e-05	0.0303208
CLEC2D	NM_001004419	1.13779	0.000325935	0.0608208
CLUAP1	NM_015041	1.45185	0.000450443	0.0644084
CNPY1	NM_001103176	1.10407	0.00137121	0.0905978
COA6	NM_001012985	2.01592	4.695e-05	0.0368694
COG5	NM_001161520	1.12065	0.00149133	0.091496
COQ9	NM_020312	1.14595	0.000538105	0.0672021
COX5B	NM_001862	1.35258	0.000742084	0.0734271
COX6A1	NM_004373	-1.05948	0.00119793	0.0873632
CRACR2B	NM_173584	1.84348	0.00118428	0.0873632
CRIM1	NM_016441	1.57495	0.000418233	0.0644084
CSPG4	NM_001897	1.00205	0.00142082	0.0905978
CST5	NM_001900	2.20595	0.000260406	0.0608208
CT47A11	NM_173571	3.98738	0.00154628	0.091496
CYP2B6	NM_000767	1.93075	5.24285e-05	0.0395248
CYP3A4	NM_017460	1.93666	8.21829e-05	0.0484032
DAB1	NM_021080	3.18175	0.000164262	0.0581568
DCAF12L2	NM_001013628	1.70262	0.000948491	0.0785322
DDX10	NM_004398	1.00422	0.00126166	0.0881452
DDX5	NM_004396	-1.23471	0.00197695	0.0994375
DLGAP5	NM_014750	1.01743	0.00200459	0.0999484
DNAJA3	NM_005147	-1.16353	0.000443324	0.0644084
DNAJC17	NM_018163	1.51783	0.000738487	0.0734271
DNAJC21	NM_001012339	1.91415	0.000827893	0.0751247
DPF1	NM_001289978	1.91913	0.000189713	0.0581568
DPP9-AS1	NM_001242901	3.37612	1.65924e-05	0.0302098
DRAM2	NM_178454	1.13085	0.000266873	0.0608208
DTD1	NM_080820	1.54295	0.00151424	0.091496
DTYMK	NM_012145	-1.14821	0.000915698	0.077608
DUSP23	NM_017823	1.39157	0.000212536	0.0600575
DUSP8	NM_004420	1.39004	0.000351098	0.0609366
EEF1E1	NM_001135650	1.40041	0.000180809	0.0581568
EFCAB5	NM_001145053	2.38189	0.000271366	0.0608208
EIF3K	NM_013234	1.29047	0.000368882	0.0609366
EIF3M	NM_006360	1.90198	0.000684752	0.0734271
EMC2	NM_014673	1.00671	0.000982353	0.0791214
EXOC5	NM_006544	1.06258	0.000343033	0.0609366
EXOSC5	NM_020158	1.80208	0.000753223	0.0734271
FAM118A	NM_001104595	1.83191	0.00129035	0.0882689
FAM129B	NM_022833	-1.26301	0.000402027	0.0636724
FAM210A	NM_001098801	1.21313	0.000578435	0.068023
FAM212B	NM_019099	1.37662	0.000474793	0.0654738
FEM1C	NM_020177	1.0617	0.000791586	0.0738565
FFAR4	NM_181745	2.65952	0.00015828	0.0581568
FGFR1OP2	NM_001171888	1.84421	0.000137038	0.0575688
FGFRL1	NM_001004356	-1.05611	0.000267084	0.0608208
FMO1	NM_002021	-2.25269	0.0018571	0.098317
FTMT	NM_177478	3.97788	0.000575884	0.068023
GABRA3	NM_000808	1.23673	0.000919368	0.077608
GALNT10	NM_198321	1.08113	0.00163989	0.0927265
GFRA2	NM_001495	1.26064	0.000198085	0.059259
GFRA3	NM_001496	1.49448	0.00167097	0.0933158
GPR152	NM_206997	2.36969	0.0012663	0.0881452
GPR162	NM_019858	1.71581	0.000738932	0.0734271
GRIA4	NM_001077243	2.656	1.83185e-05	0.0302098
GTSCR1	NM_001278515	1.13017	0.00146835	0.0914016
GUF1	NM_021927	1.29291	0.00101581	0.0793921
HDDC3	NM_198527	1.04356	0.000338382	0.0609366
HIST1H2BD	NM_021063	1.16024	0.00162087	0.0927265
HIST1H2BL	NM_003519	2.21498	0.00147026	0.0914016
HIST1H3A	NM_003529	1.28267	0.00133883	0.0894784
HIST1H3I	NM_003533	1.94844	0.000175902	0.0581568
HIST1H4C	NM_003542	1.16309	0.00190571	0.0987034
HIST1H4H	NM_003543	2.7618	3.00078e-06	0.0190242
HLA-A	NM_001242758	5.67044	0.00081859	0.0751247
HMX3	NM_001105574	2.51093	0.000292254	0.0608208
HNRNPUL2	NM_001079559	1.8419	2.24406e-05	0.0302098
HOXA6	NM_024014	1.20258	0.000695469	0.0734271
HPDL	NM_032756	1.61939	0.000700771	0.0734271
HRASLS5	NM_054108	2.68144	0.000184422	0.0581568
HSPA9	NM_004134	1.39603	0.000828064	0.0751247
IFI27	NM_005532	1.7435	0.00120047	0.0873632
IL1RL2	NM_003854	1.0882	0.000734795	0.0734271
INO80D	NM_017759	1.45654	0.00047262	0.0654738
IRAK1BP1	NM_001010844	1.92868	6.05665e-05	0.0407678
ITFG3	NM_032039	2.7234	0.00110236	0.0821197
JAKMIP3	NM_001105521	1.47851	0.00159443	0.0923933
KCNMB1	NM_004137	1.78473	0.00159992	0.0923933
KIR3DL2	NM_001242867	3.01989	0.001757	0.0962622
KRT81	NM_002281	2.83455	0.000627954	0.0721649
KRTAP10-10	NM_181688	3.0973	0.00123826	0.0877348
KRTAP5-4	NM_001012709	1.23311	0.000263487	0.0608208
KTN1	NM_001271014	1.53113	0.000855591	0.0753748
LAMB1	NM_002291	1.53173	0.000735797	0.0734271
LAMTOR4	NM_001008395	-1.1446	0.00155091	0.091496
LARP1	NM_015315	1.48678	0.000564411	0.068023
LCE1E	NM_178353	2.2761	1.20746e-05	0.0298893
LCE6A	NM_001128600	1.3228	0.00017844	0.0581568
LDLR	NM_000527	1.04185	0.000296962	0.0608208
LIMD2	NM_030576	1.62905	0.000497015	0.0659665
LOC389831	NM_001242480	1.10296	0.00106371	0.0808699
LRRC61	NM_001142928	-1.14326	0.000420319	0.0644084
LRRD1	NM_001161528	2.41014	0.000213501	0.0600575
LYRM5	NM_001001660	1.53545	0.000855402	0.0753748
MAB21L2	NM_006439	5.02593	2.13929e-05	0.0302098
MAF	NM_001031804	2.18614	0.00179281	0.0970496
MALL	NM_005434	1.20007	0.0015535	0.091496
MAP3K11	NM_002419	1.21732	0.000476805	0.0654738
MAP3K7	NM_003188	2.10106	0.000558689	0.068023
MC1R	NM_002386	1.33499	0.00012739	0.0575688
MED11	NM_001001683	1.38719	0.000146153	0.0575688
MED29	NM_017592	2.71012	0.000496533	0.0659665
MEF2C	NM_002397	1.36507	0.000675421	0.0734271
MINOS1-NBL1	NM_001204088	-1.06106	0.000172291	0.0581568
MMP19	NM_002429	1.37938	0.00122309	0.0876488
MOG	NM_001008229	2.85381	0.000279877	0.0608208
MRC1	NM_002438	1.06895	0.000736403	0.0734271
MRPL18	NM_014161	1.43518	0.00070333	0.0734271
MRPL23	NM_021134	1.91032	7.3853e-05	0.0475879
MRPL35	NM_145644	2.39891	1.26871e-05	0.0298893
MRPL57	NM_024026	1.63698	0.000122868	0.0575688
MTRNR2L2	NM_001190470	1.7963	0.000837066	0.0751247
NACA	NM_001113203	2.41976	5.62424e-05	0.0407678
NACC1	NM_052876	2.15201	0.00190979	0.0987034
NANS	NM_018946	2.41283	7.24012e-06	0.0236988
NDUFB4	NM_004547	-1.02995	0.000456066	0.0644084
NDUFB6	NM_002493	1.36234	0.000584694	0.068023
NDUFC1	NM_002494	-1.04216	0.000879874	0.0760688
NEURL1	NM_004210	5.74573	2.14756e-05	0.0302098
NIF3L1	NM_001142356	1.15486	0.000358287	0.0609366
NINJ1	NM_004148	1.11901	0.00144712	0.0909127
NPHS2	NM_014625	1.64137	0.000421998	0.0644084
NUAK2	NM_030952	1.43392	0.000141271	0.0575688
OBSCN	NM_001271223	1.75192	0.000311063	0.0608208
OPRL1	NM_182647	1.30916	0.00159283	0.0923933
OR4D6	NM_001004708	1.98926	0.000785665	0.0736688
OR51F1	NM_001004752	1.73603	0.00014668	0.0575688
OR5AS1	NM_001001921	1.35489	0.00184542	0.0979735
OR8G1	NM_001002905	1.04103	0.000673719	0.0734271
PARP4	NM_006437	1.33569	0.000290452	0.0608208
PCBD1	NM_000281	-1.38082	0.000504937	0.0665191
PDCD2	NM_002598	1.11301	0.000909488	0.077608
PEBP4	NM_144962	1.94359	0.00123146	0.0877348
PET117	NM_001164811	1.14588	0.000382325	0.061065
PHLDA1	NM_007350	1.87343	0.000781302	0.073626
PMAIP1	NM_021127	1.6899	0.000289529	0.0608208
PON2	NM_000305	1.22358	0.000454232	0.0644084
PPP6R1	NM_014931	2.56449	0.000364853	0.0609366
PRKD2	NM_016457	1.16245	0.000141683	0.0575688
PRPF3	NM_004698	1.60832	3.11738e-05	0.0303208
PRRT1	NM_030651	1.36925	0.000704548	0.0734271
PSIP1	NM_021144	3.69043	3.07248e-05	0.0303208
PSMA2	NM_002787	1.55584	0.000765992	0.0734271
PSMB7	NM_002799	2.66713	3.04935e-05	0.0303208
PSMC6	NM_002806	1.61644	0.000538415	0.0672021
PSMD3	NM_002809	1.63007	0.000761031	0.0734271
PSMG2	NM_020232	1.27886	0.00101082	0.0793921
PTRF	NM_012232	1.98403	2.45956e-05	0.0303208
PUS1	NM_025215	-1.00351	0.000374828	0.0609366
QARS	NM_005051	-1.1045	0.0015325	0.091496
RAB13	NM_002870	1.10597	0.0018851	0.0987034
RANBP1	NM_002882	2.39896	9.94572e-05	0.0535563
RBM6	NM_005777	1.94448	0.00108726	0.0813263
RNF10	NM_014868	1.8324	0.00154123	0.091496
RNF150	NM_020724	1.70843	0.00137114	0.0905978
RPS8	NM_001012	2.22401	0.000231508	0.0608208
SBK2	NM_001101401	2.08696	0.000568743	0.068023
SCG3	NM_013243	1.25955	0.00048351	0.0654738
SCGB3A1	NM_052863	5.12061	0.00143312	0.0905978
SENP3	NM_015670	1.34229	0.0005748	0.068023
SERGEF	NM_012139	1.4783	0.000274303	0.0608208
SERPINB7	NM_001040147	1.33967	0.000259096	0.0608208
SF3B2	NM_006842	2.22412	0.000302292	0.0608208
SF3B5	NM_031287	1.9546	9.41733e-05	0.0522025
SHPK	NM_013276	2.08743	3.21757e-05	0.0303208
SIGLEC8	NM_014442	1.83209	0.000757419	0.0734271
SIM1	NM_005068	1.42437	0.00164024	0.0927265
SIPA1L1	NM_015556	1.38877	0.000456762	0.0644084
SLAMF9	NM_033438	1.6685	0.000577328	0.068023
SLC18A3	NM_003055	2.17623	0.00142433	0.0905978
SLC20A1	NM_005415	1.42305	0.00164005	0.0927265
SLC25A10	NM_012140	-1.01725	0.00150142	0.091496
SLC45A2	NM_001297417	1.22776	0.000486355	0.0654738
SLFN5	NM_144975	2.64134	0.000149672	0.0575688
SMIM10	NM_001163438	1.49559	0.00033189	0.0609366
SMIM4	NM_001124767	1.05707	0.000566394	0.068023
SMPD1	NM_000543	1.08205	0.00165726	0.0929594
SNAP25	NM_003081	1.61018	0.00139801	0.0905978
SOSTDC1	NM_015464	-1.01266	0.000683372	0.0734271
SOX8	NM_014587	2.1681	0.00138814	0.0905978
SPAG5	NM_006461	1.87538	0.000210315	0.0600575
SPATA21	NM_198546	1.31722	0.00120705	0.0873632
SPRR2E	NM_001024209	1.4516	0.000358815	0.0609366
STYK1	NM_018423	1.74277	0.00053308	0.0672021
SUGT1	NM_006704	2.27565	4.101e-05	0.033605
SUPT5H	NM_003169	1.22001	0.000303613	0.0608208
SV2A	NM_014849	1.02016	0.00164492	0.0927265
TAF1B	NM_005680	1.36824	0.00153874	0.091496
TAF3	NM_031923	1.02914	0.00155898	0.0915329
TCEB2	NM_007108	1.07795	0.000703806	0.0734271
TEX40	NM_001039496	1.12874	0.00127219	0.0881452
TFDP2	NM_001178138	1.27802	7.82737e-05	0.0475879
TGFA	NM_003236	1.05175	0.0010874	0.0813263
THAP3	NM_001195753	1.04269	0.000666013	0.0734271
THAP4	NM_015963	1.71744	0.000290175	0.0608208
THBS3	NM_007112	3.98175	0.000368424	0.0609366
THOC2	NM_001081550	1.46115	5.92397e-05	0.0407678
TKTL1	NM_012253	1.67291	0.000325756	0.0608208
TLN2	NM_015059	2.0745	0.00085985	0.0753748
TMEM144	NM_018342	1.19357	0.00143469	0.0905978
TMEM71	NM_144649	1.34353	0.000716772	0.0734271
TOE1	NM_025077	1.6007	7.70429e-05	0.0475879
TRIM59	NM_173084	1.23808	0.00155226	0.091496
TSTA3	NM_003313	1.72265	0.000364209	0.0609366
TUBGCP5	NM_052903	1.5291	0.00160305	0.0923933
U2AF1	NM_001025204	1.32037	0.000159425	0.0581568
UBE2NL	NM_001012989	1.42001	0.000457937	0.0644084
UGT2B11	NM_001073	1.15416	0.000436094	0.0644084
UQCR11	NM_006830	1.25429	0.00016972	0.0581568
USP36	NM_025090	1.29101	0.00106509	0.0808699
USP8	NM_005154	1.22352	0.001484	0.0914016
VAX2	NM_012476	4.9898	2.19142e-08	0.000413016
VIMP	NM_018445	2.35473	0.000287762	0.0608208
WDR43	NM_015131	1.61262	0.00106842	0.0808699
WDR62	NM_001083961	1.39917	0.000288164	0.0608208
WDR93	NM_020212	1.53445	0.000311851	0.0608208
WFDC3	NM_080614	1.745	0.00119462	0.0873632
WIPI2	NM_001033518	1.51799	0.000773024	0.0734271
XRCC2	NM_005431	1.25174	0.00011668	0.0575688
XRCC5	NM_021141	-1.04644	0.00181884	0.0973853
ZBTB16	NM_006006	1.21682	0.00133113	0.0892804
ZC2HC1C	NM_024643	1.30302	0.000362072	0.0609366
ZFYVE19	NM_001077268	1.33228	0.00132742	0.0892804
ZNF208	NM_007153	1.97585	0.000222031	0.0608208
ZNF596	NM_001042416	1.12925	0.000955302	0.0786226
ZNF610	NM_173530	1.79588	0.00174301	0.095774
ZNF675	NM_138330	1.70983	0.000263863	0.0608208
ZNF727	NM_001159522	1.63632	0.000770946	0.0734271
ZNF732	NM_001137608	2.39191	0.000321907	0.0608208
