# Supplementary material for: Targeting Cell Death Mechanism Specifically in Triple Negative Breast Cancer Cell Lines
Source: Int J Mol Sci. 2022 Apr 26;23(9):4784. doi: 10.3390/ijms23094784 (PMC9099741; doi:10.3390/ijms23094784)
Supplement: Supplementary file 1 [file ijms-23-04784-s001.zip › ijms-1665400 Supplementary/Table S4.xlsx]

## Sheet: Apoptosis
Table S4. Apoptosis
HS578.Gene names	HS578.GeneID	Avg FC of Hs578T	Avg FC of MDA-MB-231	Avg FC of MCF-7	Avg FC of HMEC	CORE ENRICHMENT	RANK IN GENE LIST
LEF1	51176	-4.32919	-0.333304	0.218675	0.180129	TRUE	15092
TAP1 ABCB2 PSF1 RING4 Y3	6890	-3.88953	-0.46038	0.0374828	0.374433	TRUE	15070
HMGB2 HMG2	3148	-1.22794	-0.527615	3.52205	-0.733186	TRUE	15033
PDCD4 H731	27250	-2.74381	-0.303816	0.735649	0.330763	TRUE	14947
BCL10 CIPER CLAP	8915	-2.7777	0.132089	0.548926	0.166719	TRUE	14675
TIMP2	7077	-1.55491	-0.337561	0.869466	0.429772	TRUE	14595
DNAJC3 P58IPK PRKRI	5611	-2.34625	-0.256775	1.06175	-0.60524	TRUE	14526
FDXR ADXR	2232	-1.9236	-0.46415	0.245352	0.244019	TRUE	14425
ADD1 ADDA	118	-0.945387	-0.349564	1.21533	0.330537	TRUE	14408
MCL1 BCL2L3	4170	-2.89396	-0.241754	0.313756	-0.90181	TRUE	14227
HMOX1 HO HO1	3162	-0.903084	-0.42631	0.191733	0.904055	TRUE	14137
PPP3R1 CNA2 CNB	5534	-1.6666	-0.0758424	0.498627	0.177194	TRUE	14131
GADD45A DDIT1 GADD45	1647	-1.51898	-0.360342	0.170345	0.151644	TRUE	13928
RNASEL RNS4	6041	-1.42663	-0.614519	-0.346223	0.424817	TRUE	13850
BTG3 ANA TOB5	10950	-1.4952	-0.197826	0.322713	0.0480704	TRUE	13790
F2R CF2R PAR1 TR	2149	-1.40797	-0.497122	0.376386	-0.441394	TRUE	13436
IGFBP6 IBP6	3489	-1.22508	-0.581082	-0.290603	0.274113	TRUE	13344
EBP	10682	-0.951707	-0.488925	0.531101	-0.207679	TRUE	13299
CREBBP CBP	1387	-1.20646	-0.493462	-0.173474	0.21065	TRUE	13258
TGFB2	7042	-0.541588	-0.360217	0.131998	0.674437	TRUE	13207
BCL2L2 BCLW KIAA0271	599	-1.44107	-0.23796	-0.108214	0.1034	TRUE	13133
RELA NFKB3	5970	-0.679666	-0.412826	0.258006	0.303666	TRUE	13095
SC5D SC5DL	6309	-1.21697	-0.20062	0.387882	-0.162798	TRUE	13078
CD14	929	-0.879285	-0.227858	0.479481	0.0530017	TRUE	13070
JUN	3725	-0.883236	-0.421822	0.0247374	0.278964	TRUE	13010
BIK NBK	638	-0.451495	-0.376607	-0.13448	0.756982	TRUE	12668
CDK2 CDKN2	1017	-0.581741	-0.256581	0.108889	0.438356	TRUE	12532
CDC25B CDC25HU2	994	-1.08418	-0.153319	-0.0438225	0.170089	TRUE	12477
IL6 IFNB2	3569	-1.62193	0.0551387	0.223995	-0.435557	TRUE	12457
CLU APOJ CLI KUB1 AAG4	1191	-0.283691	-0.356732	0.237477	0.402023	TRUE	12266
BNIP3L BNIP3A BNIP3H NIX	665	-0.866939	0.280524	1.05838	-0.371146	TRUE	12246
GADD45B MYD118	4616	-1.43388	-0.148357	0.111628	-0.444895	TRUE	12190
H1F0 H1FV	3005	-0.355625	-0.362435	-0.305908	0.821108	TRUE	12162
ISG20 HEM45	3669	-0.614449	-0.384677	-0.130238	0.289958	TRUE	11926
CASP1 IL1BC IL1BCE	834	-1.56143	-0.239325	-0.624165	-0.0250398	TRUE	11911
CASP3 CPP32	836	-0.501079	-0.104886	0.0916203	0.405117	TRUE	11776
BCL2L1 BCL2L BCLX	598	-0.261443	-0.3324	-0.129296	0.621824	TRUE	11740
PPT1 CLN1 PPT	5538	-0.673498	-0.0997423	0.326166	-0.0185074	TRUE	11723
ERBB2 HER2 MLN19 NEU NGL	2064	-0.754681	-0.0741886	0.354114	-0.135452	TRUE	11625
HSPB1 HSP27 HSP28	3315	-1.1045	-0.44458	-0.325583	-0.207222	TRUE	11520
BMF	90427	-0.304255	-0.429011	-0.378169	0.654089	TRUE	11501
CCND1 BCL1 PRAD1	595	-0.407113	-0.322714	-0.0722093	0.339042	TRUE	11455
PLCB2	5330	-0.126901	-0.696003	-0.537817	0.694615	TRUE	11415
SMAD7 MADH7 MADH8	4092	-0.202819	0.0956736	0.648869	0.0504627	FALSE	10868
TIMP3	7078	-0.000413191	0.0455533	0.772794	0.0482846	FALSE	10760
TNFSF10 APO2L TRAIL	8743	-0.317523	-0.191321	0.156868	0.103239	FALSE	10732
DDIT3 CHOP CHOP10 GADD153	1649	0.198763	0.514893	1.49936	-0.0195842	FALSE	10715
PLAT	5327	-0.0365968	-0.648363	0.0221405	-0.0107896	FALSE	10436
PSEN1 AD3 PS1 PSNL1	5663	-0.133774	-0.450273	-0.380734	0.474065	FALSE	10356
TOP2A TOP2	7153	-0.371437	-0.3439	-0.237928	0.162699	FALSE	10205
LUM LDC SLRR2D	4060	-0.784266	0.385899	0.150744	0.0859125	FALSE	10185
IER3 DIF2 IEX1 PRG1	8870	-0.114258	-0.186094	0.0177868	0.302024	FALSE	10130
FASLG APT1LG1 CD95L FASL TNFSF6	356	0.0183377	-0.340071	0.316053	-0.0296796	FALSE	10085
BRCA1 RNF53	672	0.103209	-0.356392	0.0496158	0.287716	FALSE	10003
PSEN2 AD4 PS2 PSNL2 STM2	5664	-0.147462	-0.350452	-0.0575954	0.118167	FALSE	9888
PLPPR4 KIAA0455 LPPR4 PHP1 PRG1	9890	-0.860924	0.227129	0.0144752	-0.0957556	FALSE	9865
CDKN1B KIP1	1027	0.0696478	0.0676335	0.313977	0.261688	FALSE	9410
ANXA1 ANX1 LPC1	301	-0.139855	0.352695	0.822942	-0.219415	FALSE	9198
CAV1 CAV	857	-0.158048	-0.197566	-0.00370434	0.0373834	FALSE	9192
ROCK1	6093	0.31811	-0.248767	0.238274	0.21258	FALSE	9154
BID	637	-0.297121	-0.338133	-0.014299	-0.263179	FALSE	9055
IGF2R MPRI	3482	-0.26216	0.630749	1.52669	-0.812401	FALSE	9007
F2	2147	-0.564968	-0.297756	-0.0548291	-0.469333	FALSE	8981
TGFBR3	7049	0.472933	0.0762509	0.982143	-0.11455	FALSE	8889
CYLD CYLD1 KIAA0849 HSPC057	1540	0.445685	-0.398264	-0.304566	0.636689	FALSE	8704
RETSAT PPSIG UNQ439/PRO872	54884	-0.99313	0.314562	0.445802	-0.883809	FALSE	8520
DAP DAP1	1611	0.388644	-0.552003	-0.55904	0.555675	FALSE	8096
CASP7 MCH3	840	0.396267	-0.468954	-0.218391	0.266018	FALSE	7908
CD2 SRBC	914	-0.882927	0.170491	0.115305	-0.727112	FALSE	7817
XIAP API3 BIRC4 IAP3	331	0.141074	-0.106555	0.0140253	0.0654738	FALSE	7505
CCNA1	8900	-0.234434	-0.791048	-1.30337	0.304481	FALSE	7406
BGN SLRR1A	633	-0.976538	0.828991	0.642609	-0.775069	FALSE	7347
IFITM3	10410	0.207705	0.235628	0.341805	0.104154	FALSE	7281
BTG2 PC3	7832	0.680241	-0.385254	-0.188854	0.485026	FALSE	7279
IL18 IGIF IL1F4	3606	0.196879	-0.231901	0.087	-0.122484	FALSE	7270
SAT1 SAT	6303	0.77921	-0.0750153	0.376133	0.248979	FALSE	6854
CCND2	894	0.135295	0.0789129	0.0942064	0.0323994	FALSE	6811
IRF1	3659	1.06238	-0.655659	-0.314556	0.625692	FALSE	6776
PRF1 PFP	5551	-0.346973	0.235568	0.353442	-0.602949	FALSE	6560
PDGFRB PDGFR PDGFR1	5159	0.24267	-0.12081	0.412812	-0.439647	FALSE	6515
DFFA DFF1 DFF45 H13	1676	0.456895	0.0497106	0.0409411	0.291643	FALSE	6391
CD69 CLEC2C	969	0.986954	-0.0905411	0.277627	0.444692	FALSE	6390
EMP1 B4B TMP	2012	0.554992	-0.249825	0.0586039	0.0515681	FALSE	6291
PAK1	5058	0.206853	0.192251	0.640849	-0.439021	FALSE	6272
BMP2 BMP2A	650	0.900115	-0.671503	-0.439223	0.464611	FALSE	6239
LGALS3 MAC2	3958	0.141675	0.585092	1.24916	-0.75437	FALSE	6103
TSPO BZRP MBR	706	0.715074	0.316644	0.866879	-0.0844999	FALSE	6017
GNA15 GNA16	2769	-0.0808921	0.232328	-0.518064	0.418016	FALSE	6007
BCL2L10 BCLB	10017	-0.447758	0.419205	0.454932	-0.752622	FALSE	5915
IL1B IL1F2	3553	-0.0365055	0.302253	0.0240285	-0.0557665	FALSE	5787
IL1A IL1F1	3552	0.286037	-0.0946819	-0.0425594	-0.100347	FALSE	5623
MMP2 CLG4A	4313	-0.227088	0.1536	-0.426695	0.00701314	FALSE	5560
ANKH KIAA1581 UNQ241/PRO274	56172	0.936802	-0.633716	-0.303701	0.248213	FALSE	5504
NEFH KIAA0845 NFH	4744	0.528056	-0.0309049	0.174855	-0.0393715	FALSE	5487
DAP3 MRPS29	7818	0.597734	-0.450839	-0.413015	0.14941	FALSE	5261
PMAIP1 NOXA	5366	-0.351654	1.6899	2.00619	-1.10863	FALSE	5126
GSR GLUR GRD1	2936	0.945807	-0.37569	-0.24247	0.329092	FALSE	4929
CDKN1A CAP20 CDKN1 CIP1 MDA6 PIC1 SDI1 WAF1	1026	-0.0843846	0.244642	-0.402496	0.0675677	FALSE	4861
ENO2	2026	0.882534	-0.403678	-0.0674476	0.0492483	FALSE	4856
WEE1	7465	0.874949	-0.265275	-0.224356	0.327508	FALSE	4809
SOD1	6647	0.773531	-0.372581	-0.462059	0.330831	FALSE	4693
FAS APT1 FAS1 TNFRSF6	355	0.613924	-0.199968	-0.261291	0.121347	FALSE	4583
CASP6 MCH2	839	-0.506356	1.07167	1.14953	-1.16167	FALSE	4475
SOD2	6648	1.14598	-0.27653	-0.162147	0.416431	FALSE	4307
BIRC3 API2 MIHC RNF49	330	0.828343	-0.331388	-0.185743	0.0100377	FALSE	4053
CASP2 ICH1 NEDD2	835	-0.0550638	-0.56094	-0.706591	-0.612149	FALSE	3928
GSTM1 GST1	2944	0.721841	-0.181448	-0.717834	0.474172	FALSE	3616
TNF TNFA TNFSF2	7124	0.355383	0.35956	0.105654	-0.223611	FALSE	3426
SATB1	6304	0.867854	-0.333034	0.147539	-0.449106	FALSE	3412
GPX3 GPXP	2878	1.57426	-0.226291	-0.122091	0.560963	FALSE	3115
RHOT2 ARHT2 C16orf39	89941	1.01736	-0.742529	-1.03317	0.393596	FALSE	3094
PPP2R5B	5526	0.885384	-0.0818918	-0.697871	0.544034	FALSE	2962
PTK2 FAK FAK1	5747	1.56496	-0.535617	-0.446536	0.511864	FALSE	2933
KRT18 CYK18 PIG46	3875	0.775876	0.573312	1.25342	-0.879639	FALSE	2894
EREG	2069	1.06077	0.186196	0.312689	-0.0977682	FALSE	2719
CASP9 MCH6	842	1.26478	-0.284704	-0.233637	-0.0034599	FALSE	2152
CTH	1491	0.828915	0.316733	0.0174806	-0.120505	FALSE	2084
FEZ1	9638	1.44292	-0.51673	-0.294235	-0.0846815	FALSE	1946
TIMP1 CLGI TIMP	7076	1.11549	-0.0255298	-0.570204	0.333451	FALSE	1894
RARA NR1B1	5914	0.550453	0.331884	-0.252374	-0.392702	FALSE	1502
TXNIP VDUP1	10628	1.88018	-0.727234	-1.13224	0.514203	FALSE	1104
HGF HPTA	3082	1.46317	0.711596	-0.356722	0.617437	FALSE	940
SQSTM1 ORCA OSIL	8878	0.174096	0.666359	-0.723127	-0.379795	FALSE	916
TNFRSF12A FN14	51330	0.559662	0.637835	-0.0651305	-0.82643	FALSE	768
EGR3 PILOT	1960	1.41372	-0.19118	-1.21694	0.320097	FALSE	744
DNAJA1 DNAJ2 HDJ2 HSJ2 HSPF4	3301	0.318125	0.379853	-0.216161	-1.22775	FALSE	719
SLC20A1 GLVR1 PIT1	6574	0.180886	1.42305	0.728484	-1.42971	FALSE	580
IFNGR1	3459	0.505419	0.767676	0.184204	-1.4025	FALSE	473
CASP4 ICH2	837	-0.187239	1.46142	0.204998	-1.72589	FALSE	349

## Sheet: G2M checkpoint
Table S4. G2M checkpoint
Gene names	HGNC GeneID	Avg FC of Hs578T	Avg FC MDA-MB-231	Avg FC of MCF-7	Avg FC of HMEC	CORE ENRICHMENT	RANK IN GENE LIST
PURA PUR1	5813	-3.77601	-0.297507	0.197225	0.298457	TRUE	15044
NDC80 HEC HEC1 KNTC2	10403	-3.65684	-0.176665	0.266294	0.389267	TRUE	15030
STAG1 SA1	10274	-1.26081	-0.0906465	3.15223	-0.345166	TRUE	15028
SMC2 CAPE SMC2L1 PRO0324	10592	-3.08455	-0.158996	0.636485	0.39051	TRUE	15002
MTF2 PCL2	22823	-3.64956	0.0483571	0.846887	-0.29536	TRUE	14977
HMMR IHABP RHAMM	3161	-3.28018	-0.403284	0.0347133	0.259498	TRUE	14920
SLC7A1 ATRC1 ERR REC1L	6541	-3.23994	-0.441819	-0.127462	0.249783	TRUE	14844
LBR	3930	-3.21912	-0.236474	0.164714	0.117185	TRUE	14825
PBK TOPK	55872	-2.90191	-0.555955	-0.166038	0.438909	TRUE	14822
CENPA	1058	-3.23229	-0.184831	-0.0313096	0.29811	TRUE	14804
SFPQ PSF	6421	-3.49816	0.202014	0.167087	-0.035844	TRUE	14692
CCNF FBX1 FBXO1	899	-2.44302	-0.492149	-0.0160664	0.435692	TRUE	14686
CDC7 CDC7L1	8317	-2.26444	-0.288548	0.231185	0.506135	TRUE	14668
RACGAP1 KIAA1478 MGCRACGAP	29127	-2.28802	-0.439183	0.0622931	0.371663	TRUE	14604
HIRA DGCR1 HIR TUPLE1	7290	-1.80175	-0.130116	0.509281	0.230905	TRUE	14340
MYBL2 BMYB	4605	-2.21591	-0.16872	0.206498	-0.0638357	TRUE	14240
E2F3 KIAA0075	1871	-2.03555	-0.326901	-0.0553816	0.030978	TRUE	14091
MCM5 CDC46	4174	-1.42621	-0.124811	0.230141	0.497832	TRUE	14040
SMC4 CAPC SMC4L1	10051	-1.86458	-0.0908389	0.839581	-0.610113	TRUE	14015
CASP8AP2 FLASH KIAA1315 RIP25	9994	-1.51011	-0.241263	-0.0527544	0.538854	TRUE	13989
RAD23B	5887	-1.60975	-0.291584	-0.0839485	0.375903	TRUE	13944
SQLE ERG1	6713	-1.78397	-0.400561	-0.057837	0.0501598	TRUE	13940
HUS1	3364	-0.746226	-0.482391	0.310403	0.56438	TRUE	13924
PRPF4B KIAA0536 PRP4 PRP4H PRP4K	8899	-2.10364	-0.126752	-0.177354	0.102394	TRUE	13881
KPNA2 RCH1 SRP1	3838	-1.41521	-0.581473	-0.120662	0.134578	TRUE	13784
SS18 SSXT SYT	6760	-1.01048	-0.508327	0.0794116	0.382831	TRUE	13763
E2F1 RBBP3	1869	-1.25068	-0.375043	-0.0350402	0.396221	TRUE	13734
DBF4 ASK DBF4A ZDBF1	10926	-1.5654	-0.220566	0.0357672	0.141929	TRUE	13682
CENPE	1062	-1.54219	-0.308024	-0.276454	0.40298	TRUE	13662
UBE2S E2EPF OK/SW-cl.73	27338	-1.48851	0.000858543	0.570008	-0.143974	TRUE	13657
NUSAP1 ANKT BM-037 PRO0310	51203	-1.5294	-0.401257	-0.263538	0.274338	TRUE	13618
HSPA8 HSC70 HSP73 HSPA10	3312	-1.47732	-0.454425	0.707742	-0.820317	TRUE	13605
DR1	1810	-1.68369	-0.109691	0.153003	-0.0411608	TRUE	13587
SLC7A5 CD98LC LAT1 MPE16	8140	-0.382217	-0.60787	0.112032	0.743509	TRUE	13573
E2F4	1874	-1.59165	-0.00664406	0.391711	-0.14696	TRUE	13505
PLK4 SAK STK18	10733	-0.814075	-0.448207	0.0500479	0.510471	TRUE	13493
KNL1 CASC5 KIAA1570	57082	-1.38429	-0.183058	0.232497	0.0225919	TRUE	13480
FBXO5 EMI1 FBX5	26271	-1.11177	-0.190598	0.0418738	0.455967	TRUE	13415
TLE3 KIAA1547	7090	-0.275108	-0.479555	0.259464	0.688041	TRUE	13332
BRCA2 FACD FANCD1	675	-1.04623	-0.189128	0.198902	0.226473	TRUE	13200
RAD54L RAD54A	8438	-0.533412	0.479685	1.78268	-0.312394	TRUE	13121
MT2A CES1 MT2	4502	-0.794313	-0.374101	0.246699	0.10886	TRUE	12986
CHEK1 CHK1	1111	-1.72536	-0.139634	0.582944	-1.02934	TRUE	12779
ATF5 ATFX	22809	-0.946326	-0.28367	-0.193383	0.396134	TRUE	12651
MKI67	4288	-0.844877	0.0896922	0.763099	-0.159772	TRUE	12630
SRSF2 SFRS2	6427	-1.09491	-0.214314	0.109531	-0.0709197	TRUE	12528
CDC25B CDC25HU2	994	-1.08418	-0.142369	-0.0438225	0.170089	TRUE	12477
CDC6 CDC18L	990	-1.20285	0.00657943	-0.059396	0.206695	TRUE	12409
RAD21 HR21 KIAA0078 NXP1	5885	0.0200973	-0.284287	0.573965	0.391993	TRUE	12386
EZH2 KMT6	2146	-1.50336	-0.07765	0.974758	-1.38973	TRUE	12276
AURKA AIK AIRK1 ARK1 AURA AYK1 BTAK IAK1 STK15 STK6	6790	-0.902138	-0.408635	-0.373357	0.332008	TRUE	12244
DTYMK CDC8 TMPK TYMK	1841	-0.643049	-1.07983	-0.464403	-0.0575142	TRUE	12232
CENPF	1063	-1.29904	-0.729637	-1.05184	0.327591	TRUE	12228
NOLC1 KIAA0035 NS5ATP13	9221	-1.31428	-0.427991	0.804456	-1.44112	TRUE	12177
SRSF1 ASF SF2 SF2P33 SFRS1 OK/SW-cl.3	6426	-0.385571	-0.464134	-0.396399	0.743398	TRUE	12086
INCENP	3619	-0.219412	-0.290687	0.323129	0.294438	TRUE	12056
KIF2C KNSL6	11004	-0.614227	-0.581526	-0.295046	0.257832	TRUE	12037
RASAL2 NGAP	9462	-0.956845	0.212439	0.607012	-0.207603	TRUE	12022
PAFAH1B1 LIS1 MDCR MDS PAFAHA	5048	-0.334908	-0.340763	0.0791589	0.273924	FALSE	11708
AURKB AIK2 AIM1 AIRK2 ARK2 STK1 STK12 STK5	9212	0.339839	-0.590699	-0.255223	1.03042	FALSE	11667
ODC1	4953	-1.28596	-0.484241	0.596061	-1.43909	FALSE	11623
ATRX RAD54L XH2	546	-0.733045	-0.096149	0.109565	0.0408669	FALSE	11478
CCND1 BCL1 PRAD1	595	-0.407113	-0.297663	-0.0722093	0.339042	FALSE	11455
POLE POLE1	5426	-0.365753	-0.0737903	0.0835784	0.451999	FALSE	11445
PAPD7 POLS TRF4	11044	-0.55003	0.310864	0.901574	-0.256599	FALSE	11320
CHMP1A CHMP1 KIAA0047 PCOLN3 PRSM1	5119	-0.796646	0.656246	0.941219	-0.196547	FALSE	11219
CDC20	991	-0.234749	-0.239433	-0.290115	0.731507	FALSE	11203
NUP50 NPAP60L PRO1146	10762	-0.658915	0.279776	0.49845	-0.00135066	FALSE	11169
CKS1B CKS1 PNAS-143 PNAS-16	1163	-0.865276	0.615386	0.766582	-0.154352	FALSE	11099
KPNB1 NTF97	3837	-0.568274	-0.306207	0.315279	-0.410281	FALSE	11015
LMNB1 LMN2 LMNB	4001	0.566905	-0.276846	-0.354778	1.47102	FALSE	10896
FANCC FAC FACC	2176	-0.443738	-0.418708	-0.124656	0.0271311	FALSE	10829
NASP	4678	-0.11029	-0.436573	0.0354239	0.0686407	FALSE	10469
SLC38A1 ATA1 NAT2 SAT1 SNAT1	81539	-0.234397	-0.474871	-0.175937	0.129564	FALSE	10432
KATNA1	11104	-0.371451	0.0217995	0.472988	-0.189541	FALSE	10376
CDC45 CDC45L CDC45L2 UNQ374/PRO710	8318	-0.352093	0.0455958	0.294167	0.0231801	FALSE	10248
NUMA1 NMP22 NUMA	4926	0.30029	-0.712677	-0.302679	0.48534	FALSE	10207
TOP2A TOP2	7153	-0.371437	-0.333303	-0.237928	0.162699	FALSE	10205
PDS5B APRIN AS3 KIAA0979	23047	0.562473	-0.215108	0.37465	0.502101	FALSE	10022
CKS2	1164	-0.312876	-0.0913923	0.250706	-0.108675	FALSE	9973
HOXC10 HOX3I	3226	-0.286554	0.0106408	0.268127	-0.112438	FALSE	9492
CDKN1B KIP1	1027	0.0696478	0.0922679	0.313977	0.261688	FALSE	9410
CDK4	1019	0.13478	0.290841	0.861439	-0.0756966	FALSE	9355
HIF1A BHLHE78 MOP1 PASD8	3091	-0.0718068	-0.223852	-0.126137	0.232631	FALSE	9304
CUL3 KIAA0617	8452	-0.130821	-0.0474833	-0.0804314	0.303337	FALSE	9232
HMGB3 HMG2A HMG4	3149	0.55697	-0.50206	-0.0316991	0.416231	FALSE	9160
HIST1H2BK H2BFT HIRIP1	85236	-0.166645	0.247068	0.464212	-0.0382168	FALSE	9095
TOP1	7150	0.0417877	-0.289742	-0.321923	0.397358	FALSE	8901
SNRPD1	6632	-0.75421	0.0883572	0.649991	-1.0853	FALSE	8755
BIRC5 API4 IAP4	332	0.0501401	-0.314288	-0.00844773	0.00091781	FALSE	8743
EFNA5 EPLG7 LERK7	1946	-0.249285	-0.151311	0.252631	-0.418131	FALSE	8675
CDKN3 CDI1 CIP2 KAP	1033	-0.146365	0.54969	0.994651	-0.370917	FALSE	8640
MEIS2 MRG1	4212	1.03019	-0.741805	-0.0315966	0.478152	FALSE	8504
TRAIP RNF206 TRIP	10293	-0.205828	0.393673	0.835651	-0.459878	FALSE	8502
PRIM2 PRIM2A	5558	-0.350816	0.192585	0.681303	-0.675651	FALSE	8408
CCNA2 CCN1 CCNA	890	-0.263327	-0.226468	-0.482391	0.226686	FALSE	8337
KIF15 KLP2 KNSL7	56992	0.515964	0.02121	0.154536	0.514961	FALSE	8036
EXO1 EXOI HEX1	9156	-0.160235	-0.229256	-0.289979	0.0521522	FALSE	8024
WRN RECQ3 RECQL2	7486	0.0774145	-0.196139	-0.13245	0.125972	FALSE	7903
ORC6 ORC6L	23594	-0.511549	0.0656769	-0.142554	-0.188446	FALSE	7763
SYNCRIP HNRPQ NSAP1	10492	-0.227664	0.363598	0.508567	-0.313287	FALSE	7675
LIG3	3980	0.165237	-0.879315	-1.204	0.570136	FALSE	7498
CDC25A	993	0.492934	-0.434018	-0.0193794	0.0520345	FALSE	7375
XPO1 CRM1	7514	0.413535	0.347747	0.887457	-0.173708	FALSE	7324
SMARCC1 BAF155	6599	0.674779	-0.167143	-0.0305318	0.523455	FALSE	7275
TGFB1 TGFB	7040	0.359627	-0.227668	-0.105794	0.213035	FALSE	7214
MCM2 BM28 CCNL1 CDCL1 KIAA0030	4171	0.885904	-0.503949	-0.337924	0.656952	FALSE	7035
CDKN2C CDKN6	1031	0.67483	-0.222371	0.0155458	0.356374	FALSE	6987
MYC BHLHE39	4609	0.0571273	-0.033211	0.0539092	-0.108185	FALSE	6916
CDK1 CDC2 CDC28A CDKN1 P34CDC2	983	0.389468	-0.263941	-0.0283552	0.048971	FALSE	6855
TTK MPS1 MPS1L1	7272	1.04785	-0.263211	0.169306	0.484901	FALSE	6839
GINS2 PSF2 CGI-122 DC5 HSPC037	51659	0.159093	-0.2405	-0.327539	0.169361	FALSE	6817
SAP30	8819	0.32243	-0.209689	-0.146031	0.158027	FALSE	6784
EGF	1950	-1.01798	1.23833	0.447219	-0.317683	FALSE	6373
BUB1 BUB1L	699	0.975823	-0.419149	-0.0709996	0.390883	FALSE	6267
CCNB2	9133	0.674667	-0.576074	-0.257259	0.109889	FALSE	6207
UBE2C UBCH10	11065	0.135497	0.519867	0.732705	-0.328112	FALSE	6129
KIF23 KNSL5 MKLP1	9493	0.246203	0.123805	0.124254	0.0168435	FALSE	6118
NCL	4691	0.505611	0.0312702	0.5385	-0.301252	FALSE	6050
SMC1A DXS423E KIAA0178 SB1.8 SMC1 SMC1L1	8243	0.677158	-0.358668	-0.272065	0.295749	FALSE	5850
HMGA1 HMGIY	3159	1.4554	-0.930066	-0.796602	0.957344	FALSE	5542
TACC3 ERIC1	10460	0.567843	0.0240009	0.408252	-0.221458	FALSE	5485
BCL3 BCL4 D19S37	602	0.763127	-0.0404552	0.554301	-0.272418	FALSE	5426
CUL5 VACM1	8065	0.861002	-0.0314655	0.35196	0.0267605	FALSE	5272
G3BP1 G3BP	10146	0.957554	-0.491036	-0.142788	0.161843	FALSE	5268
TMPO LAP2	7112	0.401724	0.0607484	0.138287	-0.118056	FALSE	5160
TFDP1 DP1	7027	0.0900542	0.463807	0.352483	-0.239202	FALSE	5057
KIF4A KIF4	24137	0.389638	-0.231867	-0.400812	0.101116	FALSE	4971
MCM6	4175	0.758352	-0.0512348	-0.0591934	0.278524	FALSE	4904
MNAT1 CAP35 MAT1 RNF66	4331	-0.347356	0.864256	0.542901	-0.506896	FALSE	4762
KMT5A PRSET7 SET07 SET8 SETD8	387893	0.866239	-0.388171	-0.324865	0.256801	FALSE	4650
PRC1	9055	0.636116	-0.414768	-0.522952	0.210996	FALSE	4623
POLQ POLH	10721	0.698217	0.149135	0.167245	0.132062	FALSE	4619
ESPL1 ESP1 KIAA0165	9700	0.46766	0.0921322	-0.0657635	0.00374998	FALSE	4198
HNRNPD AUF1 HNRPD	3184	1.01024	-0.296292	-0.0508147	0.0846095	FALSE	4137
SLC12A2 NKCC1	6558	1.56636	-0.71316	-0.613579	0.774073	FALSE	4014
E2F2	1870	0.17479	0.247016	0.187818	-0.453218	FALSE	3966
FOXN3 C14orf116 CHES1	1112	1.2089	-0.494876	-0.59234	0.623133	FALSE	3965
CUL1	8454	1.21161	-0.502677	-0.925329	0.96626	FALSE	3879
CHAF1A CAF CAF1P150	10036	-0.476809	0.705773	0.284711	-0.733549	FALSE	3849
HNRNPU C1orf199 HNRPU SAFA U21.1	3192	1.2005	-0.69693	-0.639565	0.406847	FALSE	3829
H2AFZ H2AZ	3015	0.474393	0.119632	0.224138	-0.37345	FALSE	3819
SMAD3 MADH3	4088	1.1164	-0.73418	-0.93087	0.598869	FALSE	3801
TNPO2	30000	0.732961	0.237311	0.477761	-0.307744	FALSE	3660
HMGN2 HMG17	3151	0.280975	-0.301382	-0.179813	-0.674663	FALSE	3465
YTHDC1 KIAA1966 YT521	91746	1.07656	-0.329153	-0.451029	0.299955	FALSE	3103
KIF5B KNS KNS1	3799	-0.402319	0.750949	0.495301	-1.03506	FALSE	3083
PRMT5 HRMT1L5 IBP72 JBP1 SKB1	10419	1.34177	-0.770628	-0.951263	0.588117	FALSE	2969
DDX39A DDX39	10212	-0.354713	1.16642	0.789977	-0.943355	FALSE	2800
H2AFX H2AX	3014	1.15486	-0.863916	-1.03858	0.268737	FALSE	2554
UCK2 UMPK	7371	1.10237	-0.333008	-0.507433	0.213164	FALSE	2542
AMD1 AMD	262	0.473271	0.471345	0.573755	-0.785252	FALSE	2351
MEIS1	4211	1.59607	-0.249611	0.085402	0.0221837	FALSE	2193
MCM3	4172	1.20811	-0.797345	-0.996558	0.159456	FALSE	2026
CTCF	10664	0.785036	0.168532	0.0872674	-0.485997	FALSE	1825
ARID4A RBBP1 RBP1	5926	1.66618	-0.526269	-0.381868	0.133396	FALSE	1793
BARD1	580	0.348498	0.792282	0.526924	-0.846154	FALSE	1567
MAPK14 CSBP CSBP1 CSBP2 CSPB1 MXI2 SAPK2A	1432	1.30333	-0.872783	-1.30944	0.20171	FALSE	1393
TPX2 C20orf1 C20orf2 DIL2 HCA519	22974	1.63825	-0.717592	-1.19562	0.443633	FALSE	1170
NEK2 NEK2A NLK1	4751	1.19226	-0.264384	-0.571769	-0.227757	FALSE	1121
CBX1 CBX	10951	0.716406	0.0583411	-0.353136	-0.612814	FALSE	1085
KIF11 EG5 KNSL1 TRIP5	3832	1.24427	-1.09466	-2.36902	0.791904	FALSE	993
UPF1 KIAA0221 RENT1	5976	1.52022	-0.843017	-1.369	0.130834	FALSE	888
MAD2L1 MAD2	4085	2.06097	-0.873574	-1.20175	0.0317781	FALSE	530
PTTG1 EAP1 PTTG TUTR1	9232	0.192079	0.312881	-1.03848	-0.931654	FALSE	409

## Sheet: mTOR complex 1 signaling
Table S4. mTOR complex 1 signaling
Gene names	GeneID	Avg FC of Hs578T	Avg FC of MDA-MB-231	Avg FC of MCF-7	Avg FC Of HMEC	CORE ENRICHMENT	RANK IN GENE LIST
ACTR2 ARP2	10097	-3.81811	-0.234353	0.617494	0.480206	TRUE	15095
HMGCR	3156	-4.03601	-0.546042	-0.200016	0.288435	TRUE	15054
ASNS TS11	440	-3.42684	-0.471488	0.702139	0.0236899	TRUE	15043
PSMG1 C21LRP DSCR2 PAC1	8624	-2.95934	-0.95464	-0.0607294	0.14977	TRUE	14910
HPRT1 HPRT	3251	-3.57082	-0.18883	0.413478	-0.17914	TRUE	14901
EPRS GLNS PARS QARS QPRS PIG32	2058	-2.72137	-0.533758	0.211346	0.289463	TRUE	14818
ADD3 ADDL	120	-3.00752	-0.241848	-0.0276911	0.451373	TRUE	14798
SLC7A11	23657	-2.72574	-0.345613	-0.118589	0.659397	TRUE	14769
GCLC GLCL GLCLC	2729	-2.67426	-0.397605	0.123247	0.352782	TRUE	14740
CCNF FBX1 FBXO1	899	-2.44302	-0.545047	-0.0160664	0.435692	TRUE	14686
CYB5B CYB5M OMB5	80777	-2.13231	-0.302526	0.286994	0.257768	TRUE	14481
GGA2 KIAA1080	23062	-1.68343	-0.162936	0.335751	0.746299	TRUE	14454
FDXR ADXR	2232	-1.9236	-0.46415	0.245352	0.244019	TRUE	14425
PIK3R3	8503	-2.26993	-0.149388	0.683684	-0.352043	TRUE	14348
SORD	6652	-0.690528	-0.0478264	2.7737	-0.770686	TRUE	14337
MLLT11 AF1Q	10962	-1.75484	-0.570127	-0.208713	0.519784	TRUE	14274
IGFBP5 IBP5	3488	-2.27738	-0.0811938	0.0220863	0.190121	TRUE	14242
DHCR7 D7SR	1717	-2.23578	-0.562865	-0.344778	0.0725791	TRUE	14204
SLC37A4 G6PT G6PT1 PRO0685 TRG19	2542	-2.16571	-0.368429	-0.146023	0.13673	TRUE	14203
G6PD	2539	-0.849047	-0.540977	0.151039	0.832517	TRUE	14097
PSMD13	5719	-1.4737	-0.342971	-0.0985131	0.62054	TRUE	14067
BCAT1 BCT1 ECA39	586	-2.23037	0.269445	0.0143559	0.356436	TRUE	14060
PPA1 IOPPP PP	5464	-2.3344	-0.34994	0.27649	-0.635517	TRUE	14056
FKBP2 FKBP13	2286	-1.08319	-0.288442	1.02994	-0.139591	TRUE	13995
SQLE ERG1	6713	-1.78397	-0.438642	-0.057837	0.0501598	TRUE	13940
GMPS	8833	-0.74305	-0.487376	0.394954	0.504155	TRUE	13866
ACSL3 ACS3 FACL3 LACS3	2181	-1.4656	-0.38759	0.178554	0.0742132	TRUE	13838
HSPE1	3336	-1.46736	-0.125373	1.05813	-0.546234	TRUE	13837
PNO1	56902	-0.199467	-0.84454	0.172458	0.849844	TRUE	13795
PSPH	5723	-1.38577	-0.159582	0.249023	0.133961	TRUE	13575
SLC7A5 CD98LC LAT1 MPE16	8140	-0.382217	-0.687859	0.112032	0.743509	TRUE	13573
ME1	4199	-1.0345	-0.330964	0.204799	0.332128	TRUE	13531
P4HA1 P4HA	5033	-1.06761	-0.175177	0.467456	0.182015	TRUE	13510
NUPR1 COM1	26471	-1.61813	-0.162438	0.775332	-0.671685	TRUE	13503
BHLHE40 BHLHB2 DEC1 SHARP2 STRA13	8553	-0.568816	-0.283283	0.410546	0.585497	TRUE	13448
SCD	6319	-0.845131	-0.321326	0.325332	0.336223	TRUE	13418
RDH11 ARSDR1 PSDR1 SDR7C1 CGI-82	51109	-2.00448	0.835648	1.12249	-0.464713	TRUE	13416
DHCR24 KIAA0018	1718	-1.03486	-0.546023	-0.166239	0.392902	TRUE	13379
POLR3G	10622	-1.65622	0.220412	0.317244	0.0423342	TRUE	13352
EBP	10682	-0.951707	-0.488925	0.531101	-0.207679	TRUE	13299
RAB1A RAB1	5861	-1.8599	0.242529	0.534718	-0.392825	TRUE	13292
UBE2D3 UBC5C UBCH5C	7323	-1.85436	0.110203	0.164387	-0.156766	TRUE	13277
TXNRD1 GRIM12 KDRF	7296	-1.08064	-0.0320473	0.447797	0.183288	TRUE	13264
TCEA1 GTF2S TFIIS	6917	-1.22935	-0.305956	-0.1633	0.339513	TRUE	13212
NMT1 NMT	4836	-1.13609	-0.366022	-0.151177	0.319788	TRUE	13127
SC5D SC5DL	6309	-1.21697	-0.20062	0.387882	-0.162798	TRUE	13078
SHMT2	6472	-1.41997	-0.220339	0.0228661	-0.0369499	TRUE	13046
PSAT1 PSA	29968	-1.01275	-0.464938	0.0809692	0.0638175	TRUE	13037
GLA	2717	-1.49431	-0.0171289	0.361165	-0.26316	TRUE	13014
RRM2 RR2	6241	-1.62187	-0.74334	0.21144	-0.979725	TRUE	12990
PDAP1 HASPP28	11333	-1.26606	-0.108088	0.458419	-0.251168	TRUE	12961
CCNG1 CCNG CYCG1	900	-0.976083	0.0535141	0.784007	-0.139895	TRUE	12924
ATP2A2 ATP2B	488	-0.979284	-0.196062	-0.0221358	0.331867	TRUE	12740
PSMB5 LMPX MB1 X	5693	-0.98534	-0.408096	-0.030005	0.0945501	TRUE	12686
HK2	3099	-1.05678	-0.0791568	0.434738	-0.12775	TRUE	12652
HSPD1 HSP60	3329	-1.38182	-0.196483	-0.352044	0.141266	TRUE	12487
MTHFD2 NMDMC	10797	-0.657625	-0.483712	0.118019	0.107099	TRUE	12485
ACLY	47	-1.57256	-0.201703	0.0812301	-0.50184	TRUE	12451
PITPNB	23760	-0.868263	-0.418511	-0.389767	0.449377	TRUE	12435
IFRD1	3475	-1.14021	0.128098	0.179521	0.132632	TRUE	12385
COPS5 CSN5 JAB1	10987	-1.27216	-0.394735	0.0863626	-0.451189	TRUE	12334
AURKA AIK AIRK1 ARK1 AURA AYK1 BTAK IAK1 STK15 STK6	6790	-0.902138	-0.412554	-0.373357	0.332008	TRUE	12244
EGLN3	112399	0.0355265	-0.37546	0.324377	0.595705	TRUE	12211
IDH1 PICD	3417	-0.788446	-0.189822	0.185248	0.0707302	TRUE	12165
TM7SF2 ANG1	7108	-0.19426	-0.403779	0.2431	0.376076	TRUE	12115
NUFIP1	26747	-0.232371	-0.520554	-0.0554972	0.468352	FALSE	11945
TFRC	7037	-0.840278	-0.403752	-0.35262	0.242068	FALSE	11858
PPP1R15A GADD34	23645	-1.54476	0.198917	-0.307208	0.0616052	FALSE	11770
NAMPT PBEF PBEF1	10135	-0.949822	-0.25412	-0.0530985	-0.105347	FALSE	11615
CFP PFC	5199	-1.53797	0.329122	0.38962	-0.554408	FALSE	11611
GTF2H1 BTF2	2965	-1.22604	0.00102464	0.561405	-0.772902	FALSE	11512
UCHL5 UCH37 AD-019 CGI-70	51377	-0.594672	-0.250719	0.307619	-0.196289	FALSE	11347
SLC1A4 ASCT1 SATT	6509	-0.709309	0.276325	0.226956	0.277141	FALSE	11275
PRDX1 PAGA PAGB TDPX2	5052	-0.546304	-0.453283	-0.120917	0.0535197	FALSE	11260
CD9 MIC3 TSPAN29 GIG2	928	-0.265331	-0.0715644	0.412836	0.136205	FALSE	11123
ATP6V1D ATP6M VATD	51382	-0.279988	-0.180999	-0.0290372	0.413709	FALSE	11003
GSK3B	2932	-0.496817	-0.102504	-0.092024	0.319448	FALSE	10938
CYP51A1 CYP51	1595	0.319614	0.0433009	1.06685	0.107866	FALSE	10884
MTHFD2L	441024	-0.124634	-0.426811	0.11979	0.12886	FALSE	10842
USO1 VDP	8615	-0.0679727	-0.185919	-0.00578228	0.530434	FALSE	10768
ENO1 ENO1L1 MBPB1 MPB1	2023	-0.311965	-0.0920244	0.285566	0.0767496	FALSE	10716
DDIT3 CHOP CHOP10 GADD153	1649	0.198763	0.514893	1.49936	-0.0195842	FALSE	10715
TES	26136	-0.16883	-0.409845	0.0409289	0.141891	FALSE	10692
ITGB2 CD18 MFI7	3689	0.120064	-0.548174	0.323707	-0.0209094	FALSE	10572
PSMA3 HC8 PSC8	5684	-0.602782	-0.206602	-0.294841	0.214143	FALSE	10565
GAPDH GAPD CDABP0047 OK/SW-cl.12	2597	-0.677941	-0.286292	-0.291852	0.0302984	FALSE	10462
CANX	821	0.265501	-0.361334	0.536607	0.0518467	FALSE	10378
ACTR3 ARP3	10096	-0.197799	-0.441648	-0.0143381	0.00560789	FALSE	10165
GLRX GRX	2745	-0.706166	0.0825147	-0.12533	0.127064	FALSE	10151
FADS2	9415	-1.0613	0.193087	0.226104	-0.503982	FALSE	10002
EIF2S2 EIF2B	8894	0.244238	-0.421868	0.822923	-0.410999	FALSE	9996
PGK1 PGKA MIG10 OK/SW-cl.110	5230	-0.103227	-0.372887	-0.189158	0.274052	FALSE	9898
STARD4	134429	0.619066	-0.473477	0.287526	0.409123	FALSE	9855
PPIA CYPA	5478	0.0655834	-0.652105	-0.099048	0.0579736	FALSE	9832
HSP90B1 GRP94 TRA1	7184	0.0517895	-0.321193	0.447618	-0.177081	FALSE	9815
LDHA PIG19	3939	-0.155933	-0.0479152	0.273965	0.0285787	FALSE	9684
SSR1 TRAPA PSEC0262	6745	-0.706674	0.0532159	0.426659	-0.650759	FALSE	9378
DHFR	1719	-0.0760773	0.0808915	0.321281	0.072308	FALSE	9190
RIT1 RIBB RIT ROC1	6016	0.578749	-0.340292	-0.329027	0.883656	FALSE	8872
SYTL2 KIAA1597 SGA72M SLP2 SLP2A	54843	-0.452508	0.172424	-0.197575	0.21513	FALSE	8776
SLC2A3 GLUT3	6515	-0.652561	0.176696	0.119871	-0.384665	FALSE	8363
RPA1 REPA1 RPA70	6117	-0.39869	0.0162449	0.174772	-0.356361	FALSE	8309
HMGCS1 HMGCS	3157	0.0793695	0.0525046	0.113206	0.208785	FALSE	8253
DDIT4 REDD1 RTP801	54541	0.310981	-0.187726	0.0605812	0.235452	FALSE	8167
AK4 AK3 AK3L1	205	-0.262436	0.264399	0.411204	-0.268527	FALSE	8001
HSPA5 GRP78	3309	0.728945	-0.207816	0.398453	0.262269	FALSE	7996
MCM4 CDC21	4173	0.965763	-0.715095	-0.297947	0.656007	FALSE	7850
GBE1	2632	0.18653	-0.175531	-0.0431988	0.109214	FALSE	7561
TUBA4A TUBA1	7277	-0.111079	0.022373	0.152076	-0.19361	FALSE	7516
UNG DGU UNG1 UNG15	7374	0.515246	-0.220216	-0.00822776	0.336906	FALSE	7437
CDC25A	993	0.492934	-0.480089	-0.0193794	0.0520345	FALSE	7375
RPN1	6184	-0.0310782	0.102429	0.148199	-0.0693634	FALSE	7303
BTG2 PC3	7832	0.680241	-0.385254	-0.188854	0.485026	FALSE	7279
RRP9 RNU3IP2 U355K	9136	0.594258	0.014053	0.283546	0.304358	FALSE	7166
LGMN PRSC1	5641	0.444433	-0.681635	-0.979596	0.700361	FALSE	7048
MCM2 BM28 CCNL1 CDCL1 KIAA0030	4171	0.885904	-0.522397	-0.337924	0.656952	FALSE	7035
FADS1 FADSD5	3992	0.474439	-0.166109	0.0538321	0.197965	FALSE	6973
ADIPOR2 PAQR2	79602	1.01866	-1.82615	-0.454281	-0.415069	FALSE	6947
CALR CRTC	811	0.303953	0.541349	1.28671	-0.524224	FALSE	6835
TMEM97 MAC30 S2R	27346	0.0194622	0.518391	0.564179	-0.160507	FALSE	6578
XBP1 TREB5 XBP2	7494	0.478882	-0.411179	0.00282185	-0.0846376	FALSE	6504
NUP205 C7orf14 KIAA0225	23165	-0.205712	0.803396	1.1914	-0.756186	FALSE	6443
BUB1 BUB1L	699	0.975823	-0.457832	-0.0709996	0.390883	FALSE	6267
WARS IFI53 WRS	7453	0.724022	0.0212736	0.272405	0.257191	FALSE	6185
QDPR DHPR SDR33C1	5860	0.672548	-0.473617	-0.290919	0.245061	FALSE	6035
PSMD14 POH1	10213	0.537327	-0.431059	-0.311211	0.138453	FALSE	5883
SLC6A6	6533	-0.621334	0.685877	0.227305	-0.456242	FALSE	5813
SERPINH1 CBP1 CBP2 HSP47 SERPINH2 PIG14	871	0.962885	-0.533101	-0.248001	0.364351	FALSE	5726
NFIL3 E4BP4 IL3BP1	4783	0.579133	0.139578	0.346059	0.055251	FALSE	5707
SLC1A5 ASCT2 M7V1 RDR RDRC	6510	0.831015	-0.945304	-1.52314	1.02271	FALSE	5377
PSME3	10197	-0.0384467	0.793695	0.943565	-0.584729	FALSE	5331
INSIG1	3638	0.457038	0.13052	0.437017	-0.258717	FALSE	5264
SEC11A SEC11L1 SPC18 SPCS4A	23478	0.281488	0.158272	0.184769	-0.173257	FALSE	5187
CACYBP S100A6BP SIP PNAS-107	27101	-0.251571	0.850436	0.435011	-0.303049	FALSE	5011
CXCR4	7852	0.477461	-0.0209984	0.297007	-0.313854	FALSE	4986
GSR GLUR GRD1	2936	0.945807	-0.37569	-0.24247	0.329092	FALSE	4929
ARPC5L	81873	0.749345	-0.185533	0.450755	-0.37649	FALSE	4897
CDKN1A CAP20 CDKN1 CIP1 MDA6 PIC1 SDI1 WAF1	1026	-0.0843846	0.244642	-0.402496	0.0675677	FALSE	4861
SERP1 RAMP4	27230	0.620068	-0.133588	0.00146265	-0.0165096	FALSE	4839
SDF2L1 UNQ1941/PRO4424	23753	0.737391	-0.703482	-0.691753	0.213098	FALSE	4782
ABCF2 HUSSY-18	10061	-0.460386	0.88523	0.517589	-0.618615	FALSE	4720
IFI30 GILT IP30	10437	0.871141	-0.56002	-0.830652	0.595287	FALSE	4615
CCT6A CCT6 CCTZ	908	-0.074942	0.496147	0.201862	-0.364966	FALSE	4445
STC1 STC	6781	0.598492	-0.0775948	0.213841	-0.290968	FALSE	4377
PLOD2	5352	1.00673	-0.277647	-0.34808	0.459536	FALSE	4295
PSMA4 HC9 PSC9	5685	0.850803	-0.866556	-0.844137	0.210554	FALSE	4293
PHGDH PGDH3	26227	-0.333019	0.675812	0.475261	-0.766379	FALSE	4223
M6PR MPR46 MPRD	4074	0.72712	0.244062	0.686349	-0.37082	FALSE	4124
LDLR	3949	-0.241446	1.04185	0.998918	-0.873265	FALSE	4037
HMBS PBGD UPS	3145	0.504556	-0.0973478	-0.235308	-0.113776	FALSE	3719
TBK1 NAK	29110	0.537316	0.356975	0.190778	-0.0552258	FALSE	3710
ACACA ACAC ACC1 ACCA	31	-0.148986	0.672172	0.261919	-0.611815	FALSE	3263
NFKBIB IKBB TRIP9	4793	1.28731	-0.476732	-0.582588	0.512528	FALSE	3235
SRD5A1	6715	1.29953	-0.582331	-0.762333	0.581642	FALSE	3158
EDEM1 EDEM KIAA0212	9695	1.50505	-0.335792	-0.211145	0.482076	FALSE	3157
PGM1	5236	0.803646	-0.149411	-0.239569	-0.0196547	FALSE	3097
ATP5G1	516	1.22646	-0.0956314	-0.261311	0.477893	FALSE	3095
HSPA4 APG2	3308	0.331258	0.11339	-0.160552	-0.315547	FALSE	3063
MAP2K3 MEK3 MKK3 PRKMK3 SKK2	5606	1.21119	-0.51374	-0.391439	0.129938	FALSE	2956
YKT6	10652	0.805237	0.351214	0.658226	-0.461605	FALSE	2951
DDX39A DDX39	10212	-0.354713	1.20825	0.789977	-0.943355	FALSE	2800
FAM129A C1orf24 NIBAN GIG39	116496	1.22895	-0.750734	-0.650411	0.0918231	FALSE	2704
PNP NP	4860	0.926556	-0.342493	-0.422351	-0.0596214	FALSE	2609
PSMC6 SUG2	5706	-0.9589	1.61644	1.19759	-1.69136	FALSE	2327
TRIB3 C20orf97 NIPK SKIP3 TRB3	57761	1.46158	-0.845204	-0.919317	0.342385	FALSE	2215
CTH	1491	0.828915	0.316733	0.0174806	-0.120505	FALSE	2084
TUBG1 TUBG	7283	0.809306	-0.0730948	-0.513999	-0.0104355	FALSE	2053
PSMD12	5718	0.450621	0.481405	0.487098	-0.893604	FALSE	1868
SLC2A1 GLUT1	6513	0.798529	0.507412	0.603954	-0.726057	FALSE	1687
GPI	2821	1.48446	-0.586894	-1.1728	0.517705	FALSE	1455
HSPA9 GRP75 HSPA9B mt-HSP70	3313	-0.25578	1.39603	0.736828	-1.23505	FALSE	1308
GOT1	2805	0.45484	0.701264	-0.0769636	-0.485961	FALSE	1185
DAPP1 BAM32 HSPC066	27071	2.2157	0.0143476	0.192667	0.228057	FALSE	1058
PDK1 PDHK1	5163	1.7434	-0.826715	-1.28909	0.377039	FALSE	1038
STIP1	10963	1.41054	-0.0202049	-0.433825	-0.0314689	FALSE	1014
IDI1	3422	1.5677	-0.713691	-1.46202	0.396141	FALSE	933
SQSTM1 ORCA OSIL	8878	0.174096	0.666359	-0.723127	-0.379795	FALSE	916
SLC9A3R1 NHERF NHERF1	9368	1.53208	-0.616848	-1.21077	0.141252	FALSE	874
PSMC4 MIP224 TBP7	5704	1.98291	-0.537044	-1.06635	0.37273	FALSE	724
ELOVL6 FACE LCE	79071	1.42874	-0.240987	-0.291762	-0.6681	FALSE	716
PFKL	5211	-2.42005	3.23483	-0.0892106	-1.28945	FALSE	668
ALDOA ALDA	226	1.27616	-0.18184	-1.15327	-0.053818	FALSE	583
CORO1A CORO1	11151	0.204673	0.633636	-0.342979	-1.13954	FALSE	567
SLA SLAP SLAP1	6503	1.67433	-0.118524	-1.69744	0.858334	FALSE	528
